# Supplementary material for: Biomimetic mercury immobilization by selenium functionalized polyphenylene sulfide fabric
Source: Nat Commun. 2024 Feb 12;15:1292. doi: 10.1038/s41467-024-45486-7 (PMC10861514; doi:10.1038/s41467-024-45486-7)
Supplement: Supplementary file 4 — Supplementary Data 1 [file 41467_2024_45486_MOESM4_ESM.txt]

1.PPS
REMARK   Generated by Multiwfn, Totally        34 atoms
HETATM    1  S       A   1      -2.837  -1.111  -1.403  1.00  0.00           S
HETATM    2  C       A   1      -1.262  -1.029  -0.595  1.00  0.00           C
HETATM    3  C       A   1      -1.140  -1.232   0.777  1.00  0.00           C
HETATM    4  C       A   1      -0.120  -0.815  -1.361  1.00  0.00           C
HETATM    5  C       A   1       0.106  -1.193   1.378  1.00  0.00           C
HETATM    6  H       A   1      -2.023  -1.402   1.382  1.00  0.00           H
HETATM    7  C       A   1       1.133  -0.814  -0.766  1.00  0.00           C
HETATM    8  H       A   1      -0.207  -0.652  -2.427  1.00  0.00           H
HETATM    9  C       A   1       1.252  -0.989   0.608  1.00  0.00           C
HETATM   10  H       A   1       0.189  -1.325   2.450  1.00  0.00           H
HETATM   11  H       A   1       2.013  -0.662  -1.378  1.00  0.00           H
HETATM   12  C       A   1      -3.829   0.012  -0.452  1.00  0.00           C
HETATM   13  C       A   1      -5.192  -0.256  -0.357  1.00  0.00           C
HETATM   14  C       A   1      -3.306   1.164   0.132  1.00  0.00           C
HETATM   15  C       A   1      -6.027   0.627   0.314  1.00  0.00           C
HETATM   16  H       A   1      -5.598  -1.156  -0.802  1.00  0.00           H
HETATM   17  C       A   1      -4.145   2.031   0.816  1.00  0.00           C
HETATM   18  H       A   1      -2.248   1.382   0.055  1.00  0.00           H
HETATM   19  C       A   1      -5.507   1.770   0.908  1.00  0.00           C
HETATM   20  H       A   1      -7.086   0.411   0.383  1.00  0.00           H
HETATM   21  H       A   1      -3.730   2.921   1.273  1.00  0.00           H
HETATM   22  H       A   1      -6.158   2.452   1.439  1.00  0.00           H
HETATM   23  S       A   1       2.813  -1.046   1.443  1.00  0.00           S
HETATM   24  C       A   1       3.834   0.024   0.463  1.00  0.00           C
HETATM   25  C       A   1       5.088  -0.429   0.068  1.00  0.00           C
HETATM   26  C       A   1       3.428   1.320   0.150  1.00  0.00           C
HETATM   27  C       A   1       5.938   0.416  -0.635  1.00  0.00           C
HETATM   28  H       A   1       5.396  -1.440   0.306  1.00  0.00           H
HETATM   29  C       A   1       4.273   2.149  -0.571  1.00  0.00           C
HETATM   30  H       A   1       2.454   1.673   0.466  1.00  0.00           H
HETATM   31  C       A   1       5.531   1.702  -0.961  1.00  0.00           C
HETATM   32  H       A   1       6.915   0.060  -0.938  1.00  0.00           H
HETATM   33  H       A   1       3.952   3.153  -0.820  1.00  0.00           H
HETATM   34  H       A   1       6.190   2.355  -1.518  1.00  0.00           H
END
2.Se8
REMARK   Generated by Multiwfn, Totally         8 atoms
HETATM    1  SE      A   1       0.000   2.623   0.595  1.00  0.00          SE
HETATM    2  SE      A   1      -1.855   1.855  -0.595  1.00  0.00          SE
HETATM    3  SE      A   1       1.855   1.855  -0.595  1.00  0.00          SE
HETATM    4  SE      A   1       2.623   0.000   0.595  1.00  0.00          SE
HETATM    5  SE      A   1      -2.623  -0.000   0.595  1.00  0.00          SE
HETATM    6  SE      A   1      -1.855  -1.855  -0.595  1.00  0.00          SE
HETATM    7  SE      A   1       1.855  -1.855  -0.595  1.00  0.00          SE
HETATM    8  SE      A   1      -0.000  -2.623   0.595  1.00  0.00          SE
END
3.SeO32-
REMARK   Generated by Multiwfn, Totally         4 atoms
HETATM    1  SE      A   1      -0.000  -0.000   0.300  1.00  0.00          SE
HETATM    2  O       A   1      -1.522   0.032  -0.425  1.00  0.00           O
HETATM    3  O       A   1       0.733  -1.333  -0.426  1.00  0.00           O
HETATM    4  O       A   1       0.788   1.302  -0.425  1.00  0.00           O
END
