# Supplementary material for: Biomimetic mercury immobilization by selenium functionalized polyphenylene sulfide fabric
Source: Nat Commun. 2024 Feb 12;15:1292. doi: 10.1038/s41467-024-45486-7 (PMC10861514; doi:10.1038/s41467-024-45486-7)
Supplement: Supplementary file 5 — Source Data [file 41467_2024_45486_MOESM5_ESM.xlsx]

## Sheet: Figure 2c
Figure 2c	Energy (keV)	cps (eV)
EDS maps of Se/PPS-P	-0.1	1
	-0.09	3
	-0.08	17
	-0.07	59
	-0.06	195
	-0.05	637
	-0.04	1703
	-0.03	3704
	-0.02	6801
	-0.01	10362
	0	13277
	0.01	14826
	0.02	14694
	0.03	13627
	0.04	12804
	0.05	12282
	0.06	11474
	0.07	9684
	0.08	7115
	0.09	4502
	0.1	2475
	0.11	1292
	0.12	723
	0.13	529
	0.14	471
	0.15	428
	0.16	428
	0.17	419
	0.18	450
	0.19	526
	0.2	730
	0.21	1148
	0.22	1849
	0.23	3192
	0.24	4978
	0.25	7183
	0.26	9212
	0.27	10065
	0.28	9777
	0.29	8246
	0.3	6093
	0.31	3989
	0.32	2331
	0.33	1273
	0.34	680
	0.35	423
	0.36	345
	0.37	364
	0.38	367
	0.39	337
	0.4	360
	0.41	384
	0.42	396
	0.43	405
	0.44	431
	0.45	488
	0.46	606
	0.47	728
	0.48	979
	0.49	1272
	0.5	1583
	0.51	1936
	0.52	2112
	0.53	2205
	0.54	2308
	0.55	2264
	0.56	2096
	0.57	1891
	0.58	1731
	0.59	1592
	0.6	1597
	0.61	1875
	0.62	2554
	0.63	3681
	0.64	5381
	0.65	7348
	0.66	9123
	0.67	10381
	0.68	10628
	0.69	9745
	0.7	7952
	0.71	5980
	0.72	4154
	0.73	2673
	0.74	1710
	0.75	1157
	0.76	872
	0.77	734
	0.78	697
	0.79	683
	0.8	701
	0.81	708
	0.82	712
	0.83	755
	0.84	772
	0.85	760
	0.86	806
	0.87	813
	0.88	810
	0.89	804
	0.9	802
	0.91	861
	0.92	864
	0.93	908
	0.94	904
	0.95	885
	0.96	911
	0.97	924
	0.98	961
	0.99	967
	1	975
	1.01	1042
	1.02	1052
	1.03	1097
	1.04	1146
	1.05	1123
	1.06	1128
	1.07	1109
	1.08	1091
	1.09	1082
	1.1	1101
	1.11	1104
	1.12	1138
	1.13	1185
	1.14	1181
	1.15	1182
	1.16	1252
	1.17	1369
	1.18	1367
	1.19	1414
	1.2	1499
	1.21	1507
	1.22	1526
	1.23	1511
	1.24	1482
	1.25	1466
	1.26	1473
	1.27	1413
	1.28	1410
	1.29	1486
	1.3	1618
	1.31	1952
	1.32	2420
	1.33	3150
	1.34	4165
	1.35	5372
	1.36	6590
	1.37	7605
	1.38	8309
	1.39	8653
	1.4	8574
	1.41	7913
	1.42	7113
	1.43	6097
	1.44	5094
	1.45	4157
	1.46	3332
	1.47	2658
	1.48	2176
	1.49	1893
	1.5	1652
	1.51	1505
	1.52	1442
	1.53	1381
	1.54	1334
	1.55	1226
	1.56	1184
	1.57	1218
	1.58	1203
	1.59	1192
	1.6	1261
	1.61	1331
	1.62	1387
	1.63	1394
	1.64	1476
	1.65	1505
	1.66	1477
	1.67	1461
	1.68	1494
	1.69	1522
	1.7	1546
	1.71	1563
	1.72	1554
	1.73	1567
	1.74	1602
	1.75	1576
	1.76	1514
	1.77	1488
	1.78	1427
	1.79	1388
	1.8	1326
	1.81	1270
	1.82	1219
	1.83	1219
	1.84	1220
	1.85	1210
	1.86	1186
	1.87	1155
	1.88	1140
	1.89	1218
	1.9	1199
	1.91	1139
	1.92	1159
	1.93	1182
	1.94	1230
	1.95	1261
	1.96	1293
	1.97	1269
	1.98	1296
	1.99	1303
	2	1320
	2.01	1387
	2.02	1440
	2.03	1525
	2.04	1718
	2.05	1988
	2.06	2345
	2.07	2865
	2.08	3512
	2.09	4144
	2.1	4800
	2.11	5440
	2.12	5864
	2.13	5960
	2.14	5968
	2.15	5846
	2.16	5643
	2.17	5517
	2.18	5400
	2.19	5430
	2.2	5748
	2.21	6407
	2.22	7719
	2.23	10015
	2.24	13278
	2.25	17716
	2.26	23814
	2.27	31063
	2.28	37969
	2.29	44301
	2.3	48781
	2.31	50984
	2.32	50299
	2.33	46300
	2.34	39728
	2.35	32530
	2.36	25234
	2.37	18570
	2.38	13175
	2.39	9245
	2.4	6604
	2.41	4956
	2.42	4303
	2.43	4143
	2.44	4115
	2.45	4272
	2.46	4364
	2.47	4337
	2.48	4129
	2.49	3834
	2.5	3383
	2.51	2894
	2.52	2367
	2.53	1941
	2.54	1617
	2.55	1364
	2.56	1180
	2.57	1077
	2.58	1037
	2.59	1008
	2.6	1027
	2.61	1066
	2.62	1021
	2.63	999
	2.64	1008
	2.65	1000
	2.66	983
	2.67	919
	2.68	896
	2.69	905
	2.7	892
	2.71	831
	2.72	842
	2.73	851
	2.74	835
	2.75	851
	2.76	837
	2.77	859
	2.78	867
	2.79	872
	2.8	859
	2.81	863
	2.82	877
	2.83	873
	2.84	856
	2.85	857
	2.86	858
	2.87	870
	2.88	834
	2.89	805
	2.9	807
	2.91	821
	2.92	804
	2.93	789
	2.94	798
	2.95	815
	2.96	773
	2.97	784
	2.98	789
	2.99	756
	3	829
	3.01	850
	3.02	817
	3.03	795
	3.04	798
	3.05	840
	3.06	811
	3.07	782
	3.08	787
	3.09	804
	3.1	815
	3.11	794
	3.12	802
	3.13	798
	3.14	813
	3.15	831
	3.16	810
	3.17	801
	3.18	809
	3.19	814
	3.2	829
	3.21	821
	3.22	775
	3.23	816
	3.24	803
	3.25	806
	3.26	816
	3.27	789
	3.28	809
	3.29	811
	3.3	828
	3.31	833
	3.32	832
	3.33	806
	3.34	796
	3.35	792
	3.36	819
	3.37	812
	3.38	823
	3.39	800
	3.4	794
	3.41	813
	3.42	814
	3.43	793
	3.44	798
	3.45	826
	3.46	817
	3.47	794
	3.48	833
	3.49	819
	3.5	813
	3.51	821
	3.52	823
	3.53	835
	3.54	803
	3.55	795
	3.56	781
	3.57	768
	3.58	788
	3.59	815
	3.6	839
	3.61	860
	3.62	863
	3.63	865
	3.64	903
	3.65	917
	3.66	886
	3.67	931
	3.68	1000
	3.69	986
	3.7	919
	3.71	930
	3.72	932
	3.73	907
	3.74	890
	3.75	897
	3.76	880
	3.77	853
	3.78	832
	3.79	829
	3.8	832
	3.81	806
	3.82	820
	3.83	827
	3.84	804
	3.85	812
	3.86	841
	3.87	837
	3.88	803
	3.89	796
	3.9	779
	3.91	791
	3.92	778
	3.93	774
	3.94	811
	3.95	799
	3.96	787
	3.97	819
	3.98	786
	3.99	770
	4	794
	4.01	801
	4.02	797
	4.03	771
	4.04	790
	4.05	806
	4.06	773
	4.07	787
	4.08	798
	4.09	768
	4.1	806
	4.11	761
	4.12	766
	4.13	814
	4.14	797
	4.15	818
	4.16	810
	4.17	792
	4.18	788
	4.19	816
	4.2	799
	4.21	781
	4.22	803
	4.23	774
	4.24	756
	4.25	784
	4.26	758
	4.27	791
	4.28	762
	4.29	762
	4.3	739
	4.31	725
	4.32	782
	4.33	796
	4.34	769
	4.35	750
	4.36	740
	4.37	775
	4.38	782
	4.39	735
	4.4	754
	4.41	784
	4.42	772
	4.43	755
	4.44	769
	4.45	754
	4.46	776
	4.47	791
	4.48	766
	4.49	813
	4.5	803
	4.51	816
	4.52	816
	4.53	822
	4.54	818
	4.55	786
	4.56	775
	4.57	796
	4.58	777
	4.59	771
	4.6	774
	4.61	770
	4.62	776
	4.63	767
	4.64	766
	4.65	776
	4.66	724
	4.67	759
	4.68	783
	4.69	770
	4.7	771
	4.71	759
	4.72	740
	4.73	701
	4.74	693
	4.75	705
	4.76	711
	4.77	724
	4.78	721
	4.79	683
	4.8	716
	4.81	731
	4.82	738
	4.83	746
	4.84	726
	4.85	723
	4.86	705
	4.87	748
	4.88	708
	4.89	678
	4.9	696
	4.91	723
	4.92	717
	4.93	694
	4.94	696
	4.95	682
	4.96	689
	4.97	692
	4.98	689
	4.99	699
	5	689
	5.01	671
	5.02	663
	5.03	685
	5.04	682
	5.05	668
	5.06	666
	5.07	678
	5.08	689
	5.09	713
	5.1	688
	5.11	696
	5.12	667
	5.13	640
	5.14	641
	5.15	691
	5.16	671
	5.17	658
	5.18	655
	5.19	652
	5.2	647
	5.21	643
	5.22	680
	5.23	668
	5.24	635
	5.25	630
	5.26	639
	5.27	656
	5.28	655
	5.29	655
	5.3	617
	5.31	653
	5.32	641
	5.33	648
	5.34	653
	5.35	666
	5.36	654
	5.37	629
	5.38	640
	5.39	647
	5.4	625
	5.41	628
	5.42	599
	5.43	620
	5.44	672
	5.45	667
	5.46	611
	5.47	625
	5.48	638
	5.49	603
	5.5	590
	5.51	629
	5.52	649
	5.53	639
	5.54	632
	5.55	605
	5.56	611
	5.57	617
	5.58	622
	5.59	617
	5.6	602
	5.61	622
	5.62	610
	5.63	595
	5.64	580
	5.65	622
	5.66	588
	5.67	567
	5.68	592
	5.69	568
	5.7	594
	5.71	625
	5.72	629
	5.73	596
	5.74	573
	5.75	612
	5.76	621
	5.77	584
	5.78	607
	5.79	592
	5.8	559
	5.81	581
	5.82	595
	5.83	579
	5.84	592
	5.85	606
	5.86	585
	5.87	571
	5.88	573
	5.89	582
	5.9	583
	5.91	572
	5.92	580
	5.93	608
	5.94	604
	5.95	573
	5.96	585
	5.97	565
	5.98	537
	5.99	559
	6	561
	6.01	583
	6.02	611
	6.03	581
	6.04	585
	6.05	563
	6.06	539
	6.07	555
	6.08	569
	6.09	556
	6.1	558
	6.11	551
	6.12	547
	6.13	555
	6.14	545
	6.15	534
	6.16	548
	6.17	560
	6.18	531
	6.19	546
	6.2	560
	6.21	568
	6.22	567
	6.23	538
	6.24	549
	6.25	558
	6.26	547
	6.27	534
	6.28	516
	6.29	541
	6.3	560
	6.31	542
	6.32	548
	6.33	522
	6.34	524
	6.35	563
	6.36	559
	6.37	569
	6.38	559
	6.39	549
	6.4	560
	6.41	572
	6.42	565
	6.43	572
	6.44	548
	6.45	523
	6.46	522
	6.47	533
	6.48	536
	6.49	518
	6.5	537
	6.51	531
	6.52	537
	6.53	515
	6.54	514
	6.55	521
	6.56	515
	6.57	535
	6.58	496
	6.59	477
	6.6	506
	6.61	523
	6.62	485
	6.63	469
	6.64	478
	6.65	504
	6.66	515
	6.67	530
	6.68	519
	6.69	499
	6.7	504
	6.71	530
	6.72	504
	6.73	480
	6.74	461
	6.75	478
	6.76	494
	6.77	501
	6.78	511
	6.79	469
	6.8	462
	6.81	474
	6.82	503
	6.83	475
	6.84	498
	6.85	500
	6.86	465
	6.87	478
	6.88	467
	6.89	461
	6.9	475
	6.91	466
	6.92	469
	6.93	437
	6.94	458
	6.95	457
	6.96	459
	6.97	480
	6.98	471
	6.99	452
	7	471
	7.01	481
	7.02	469
	7.03	494
	7.04	494
	7.05	453
	7.06	447
	7.07	428
	7.08	415
	7.09	444
	7.1	464
	7.11	465
	7.12	454
	7.13	454
	7.14	473
	7.15	441
	7.16	426
	7.17	440
	7.18	448
	7.19	459
	7.2	447
	7.21	440
	7.22	424
	7.23	429
	7.24	443
	7.25	467
	7.26	444
	7.27	451
	7.28	446
	7.29	440
	7.3	453
	7.31	438
	7.32	414
	7.33	433
	7.34	419
	7.35	418
	7.36	453
	7.37	451
	7.38	431
	7.39	423
	7.4	431
	7.41	447
	7.42	434
	7.43	421
	7.44	423
	7.45	403
	7.46	393
	7.47	411
	7.48	448
	7.49	424
	7.5	402
	7.51	413
	7.52	410
	7.53	397
	7.54	430
	7.55	451
	7.56	432
	7.57	420
	7.58	382
	7.59	375
	7.6	412
	7.61	408
	7.62	411
	7.63	410
	7.64	416
	7.65	405
	7.66	408
	7.67	412
	7.68	403
	7.69	402
	7.7	402
	7.71	415
	7.72	425
	7.73	426
	7.74	377
	7.75	394
	7.76	424
	7.77	401
	7.78	379
	7.79	396
	7.8	380
	7.81	404
	7.82	424
	7.83	402
	7.84	391
	7.85	400
	7.86	413
	7.87	394
	7.88	380
	7.89	386
	7.9	404
	7.91	405
	7.92	392
	7.93	386
	7.94	409
	7.95	392
	7.96	375
	7.97	380
	7.98	375
	7.99	367
	8	335
	8.01	372
	8.02	403
	8.03	390
	8.04	386
	8.05	376
	8.06	370
	8.07	388
	8.08	378
	8.09	360
	8.1	357
	8.11	385
	8.12	363
	8.13	333
	8.14	334
	8.15	369
	8.16	354
	8.17	335
	8.18	352
	8.19	382
	8.2	363
	8.21	376
	8.22	379
	8.23	349
	8.24	353
	8.25	370
	8.26	374
	8.27	377
	8.28	351
	8.29	355
	8.3	341
	8.31	339
	8.32	334
	8.33	340
	8.34	358
	8.35	349
	8.36	350
	8.37	368
	8.38	362
	8.39	341
	8.4	343
	8.41	338
	8.42	345
	8.43	360
	8.44	392
	8.45	372
	8.46	335
	8.47	386
	8.48	408
	8.49	365
	8.5	384
	8.51	403
	8.52	401
	8.53	376
	8.54	369
	8.55	372
	8.56	353
	8.57	359
	8.58	349
	8.59	332
	8.6	341
	8.61	312
	8.62	314
	8.63	339
	8.64	310
	8.65	307
	8.66	349
	8.67	344
	8.68	333
	8.69	338
	8.7	314
	8.71	303
	8.72	286
	8.73	296
	8.74	301
	8.75	321
	8.76	319
	8.77	313
	8.78	331
	8.79	329
	8.8	317
	8.81	303
	8.82	338
	8.83	316
	8.84	297
	8.85	315
	8.86	312
	8.87	317
	8.88	298
	8.89	293
	8.9	316
	8.91	329
	8.92	309
	8.93	299
	8.94	306
	8.95	308
	8.96	304
	8.97	313
	8.98	318
	8.99	314
	9	293
	9.01	308
	9.02	328
	9.03	304
	9.04	287
	9.05	309
	9.06	292
	9.07	297
	9.08	304
	9.09	277
	9.1	272
	9.11	284
	9.12	309
	9.13	290
	9.14	316
	9.15	310
	9.16	287
	9.17	299
	9.18	300
	9.19	305
	9.2	321
	9.21	316
	9.22	312
	9.23	299
	9.24	314
	9.25	294
	9.26	297
	9.27	316
	9.28	281
	9.29	267
	9.3	262
	9.31	265
	9.32	281
	9.33	293
	9.34	287
	9.35	268
	9.36	272
	9.37	282
	9.38	266
	9.39	282
	9.4	303
	9.41	315
	9.42	280
	9.43	270
	9.44	294
	9.45	287
	9.46	268
	9.47	293
	9.48	301
	9.49	293
	9.5	301
	9.51	318
	9.52	338
	9.53	378
	9.54	362
	9.55	392
	9.56	425
	9.57	452
	9.58	468
	9.59	507
	9.6	539
	9.61	615
	9.62	710
	9.63	753
	9.64	853
	9.65	906
	9.66	934
	9.67	981
	9.68	1011
	9.69	1062
	9.7	1100
	9.71	1082
	9.72	1036
	9.73	990
	9.74	921
	9.75	861
	9.76	825
	9.77	759
	9.78	701
	9.79	646
	9.8	568
	9.81	511
	9.82	482
	9.83	441
	9.84	397
	9.85	369
	9.86	324
	9.87	293
	9.88	285
	9.89	281
	9.9	255
	9.91	259
	9.92	257
	9.93	255
	9.94	243
	9.95	264
	9.96	255
	9.97	255
	9.98	254
	9.99	245
	10	235
	10.01	261
	10.02	256
	10.03	227
	10.04	225
	10.05	226
	10.06	240
	10.07	223
	10.08	221
	10.09	256
	10.1	264
	10.11	255
	10.12	234
	10.13	230

## Sheet: Figure 2f
Figure 2f	Energy (keV)	cps (eV)
EDS maps of Se/PPS-I	-0.1	0
	-0.09	1
	-0.08	3
	-0.07	9
	-0.06	23
	-0.05	64
	-0.04	178
	-0.03	389
	-0.02	732
	-0.01	1253
	0	1885
	0.01	2693
	0.02	3590
	0.03	4441
	0.04	5133
	0.05	5276
	0.06	4722
	0.07	3651
	0.08	2442
	0.09	1406
	0.1	713
	0.11	355
	0.12	225
	0.13	182
	0.14	194
	0.15	209
	0.16	196
	0.17	210
	0.18	214
	0.19	210
	0.2	242
	0.21	302
	0.22	425
	0.23	590
	0.24	799
	0.25	1049
	0.26	1271
	0.27	1355
	0.28	1297
	0.29	1170
	0.3	938
	0.31	653
	0.32	416
	0.33	263
	0.34	180
	0.35	148
	0.36	136
	0.37	130
	0.38	131
	0.39	144
	0.4	158
	0.41	160
	0.42	160
	0.43	175
	0.44	166
	0.45	167
	0.46	188
	0.47	220
	0.48	235
	0.49	276
	0.5	324
	0.51	376
	0.52	378
	0.53	364
	0.54	387
	0.55	342
	0.56	300
	0.57	267
	0.58	239
	0.59	220
	0.6	200
	0.61	182
	0.62	194
	0.63	219
	0.64	220
	0.65	218
	0.66	213
	0.67	216
	0.68	226
	0.69	243
	0.7	236
	0.71	225
	0.72	221
	0.73	226
	0.74	233
	0.75	245
	0.76	233
	0.77	236
	0.78	243
	0.79	253
	0.8	246
	0.81	231
	0.82	259
	0.83	264
	0.84	265
	0.85	265
	0.86	249
	0.87	252
	0.88	251
	0.89	253
	0.9	260
	0.91	260
	0.92	261
	0.93	242
	0.94	256
	0.95	263
	0.96	250
	0.97	262
	0.98	268
	0.99	281
	1	305
	1.01	308
	1.02	305
	1.03	317
	1.04	340
	1.05	329
	1.06	309
	1.07	331
	1.08	317
	1.09	285
	1.1	277
	1.11	266
	1.12	260
	1.13	280
	1.14	301
	1.15	304
	1.16	343
	1.17	384
	1.18	409
	1.19	461
	1.2	514
	1.21	520
	1.22	491
	1.23	475
	1.24	487
	1.25	452
	1.26	415
	1.27	419
	1.28	395
	1.29	461
	1.3	578
	1.31	761
	1.32	1145
	1.33	1650
	1.34	2232
	1.35	2907
	1.36	3644
	1.37	4318
	1.38	4813
	1.39	5037
	1.4	5035
	1.41	4692
	1.42	4198
	1.43	3561
	1.44	2843
	1.45	2199
	1.46	1618
	1.47	1156
	1.48	867
	1.49	646
	1.5	479
	1.51	374
	1.52	308
	1.53	276
	1.54	257
	1.55	248
	1.56	222
	1.57	197
	1.58	211
	1.59	205
	1.6	214
	1.61	238
	1.62	267
	1.63	274
	1.64	295
	1.65	308
	1.66	304
	1.67	293
	1.68	277
	1.69	264
	1.7	266
	1.71	249
	1.72	246
	1.73	246
	1.74	238
	1.75	232
	1.76	247
	1.77	227
	1.78	223
	1.79	222
	1.8	203
	1.81	192
	1.82	194
	1.83	185
	1.84	173
	1.85	185
	1.86	187
	1.87	191
	1.88	199
	1.89	182
	1.9	173
	1.91	169
	1.92	177
	1.93	185
	1.94	186
	1.95	177
	1.96	188
	1.97	190
	1.98	194
	1.99	207
	2	216
	2.01	218
	2.02	227
	2.03	273
	2.04	326
	2.05	426
	2.06	516
	2.07	644
	2.08	833
	2.09	1055
	2.1	1220
	2.11	1389
	2.12	1506
	2.13	1572
	2.14	1617
	2.15	1594
	2.16	1518
	2.17	1402
	2.18	1334
	2.19	1264
	2.2	1221
	2.21	1191
	2.22	1178
	2.23	1199
	2.24	1282
	2.25	1341
	2.26	1517
	2.27	1757
	2.28	2034
	2.29	2320
	2.3	2504
	2.31	2565
	2.32	2445
	2.33	2261
	2.34	1959
	2.35	1711
	2.36	1373
	2.37	1042
	2.38	804
	2.39	628
	2.4	509
	2.41	408
	2.42	364
	2.43	361
	2.44	376
	2.45	363
	2.46	347
	2.47	324
	2.48	313
	2.49	299
	2.5	271
	2.51	239
	2.52	226
	2.53	208
	2.54	168
	2.55	162
	2.56	156
	2.57	147
	2.58	138
	2.59	142
	2.6	146
	2.61	135
	2.62	143
	2.63	147
	2.64	142
	2.65	131
	2.66	135
	2.67	133
	2.68	138
	2.69	140
	2.7	141
	2.71	136
	2.72	132
	2.73	150
	2.74	150
	2.75	127
	2.76	140
	2.77	158
	2.78	147
	2.79	142
	2.8	157
	2.81	155
	2.82	152
	2.83	149
	2.84	147
	2.85	140
	2.86	131
	2.87	125
	2.88	126
	2.89	128
	2.9	138
	2.91	136
	2.92	120
	2.93	109
	2.94	123
	2.95	109
	2.96	111
	2.97	118
	2.98	134
	2.99	142
	3	135
	3.01	134
	3.02	126
	3.03	125
	3.04	124
	3.05	120
	3.06	143
	3.07	131
	3.08	112
	3.09	114
	3.1	123
	3.11	121
	3.12	109
	3.13	116
	3.14	118
	3.15	117
	3.16	121
	3.17	118
	3.18	109
	3.19	113
	3.2	109
	3.21	110
	3.22	117
	3.23	107
	3.24	104
	3.25	105
	3.26	111
	3.27	116
	3.28	116
	3.29	115
	3.3	114
	3.31	124
	3.32	117
	3.33	107
	3.34	126
	3.35	126
	3.36	117
	3.37	103
	3.38	110
	3.39	114
	3.4	113
	3.41	122
	3.42	117
	3.43	98
	3.44	89
	3.45	96
	3.46	119
	3.47	119
	3.48	112
	3.49	116
	3.5	112
	3.51	109
	3.52	106
	3.53	100
	3.54	107
	3.55	120
	3.56	117
	3.57	116
	3.58	125
	3.59	124
	3.6	114
	3.61	103
	3.62	104
	3.63	109
	3.64	111
	3.65	115
	3.66	119
	3.67	127
	3.68	135
	3.69	135
	3.7	111
	3.71	108
	3.72	109
	3.73	109
	3.74	122
	3.75	117
	3.76	115
	3.77	111
	3.78	117
	3.79	102
	3.8	97
	3.81	93
	3.82	95
	3.83	103
	3.84	104
	3.85	96
	3.86	107
	3.87	107
	3.88	96
	3.89	95
	3.9	99
	3.91	106
	3.92	112
	3.93	114
	3.94	112
	3.95	100
	3.96	105
	3.97	105
	3.98	103
	3.99	107
	4	96
	4.01	90
	4.02	100
	4.03	108
	4.04	109
	4.05	96
	4.06	105
	4.07	105
	4.08	98
	4.09	101
	4.1	94
	4.11	101
	4.12	113
	4.13	103
	4.14	99
	4.15	97
	4.16	108
	4.17	110
	4.18	111
	4.19	99
	4.2	88
	4.21	97
	4.22	105
	4.23	96
	4.24	92
	4.25	91
	4.26	104
	4.27	106
	4.28	82
	4.29	96
	4.3	110
	4.31	101
	4.32	99
	4.33	102
	4.34	96
	4.35	96
	4.36	90
	4.37	104
	4.38	102
	4.39	86
	4.4	97
	4.41	95
	4.42	95
	4.43	101
	4.44	104
	4.45	96
	4.46	90
	4.47	94
	4.48	99
	4.49	106
	4.5	95
	4.51	96
	4.52	106
	4.53	102
	4.54	100
	4.55	102
	4.56	97
	4.57	95
	4.58	102
	4.59	101
	4.6	99
	4.61	92
	4.62	83
	4.63	75
	4.64	78
	4.65	98
	4.66	109
	4.67	88
	4.68	85
	4.69	90
	4.7	94
	4.71	89
	4.72	94
	4.73	98
	4.74	84
	4.75	81
	4.76	96
	4.77	88
	4.78	76
	4.79	80
	4.8	93
	4.81	92
	4.82	82
	4.83	83
	4.84	76
	4.85	85
	4.86	88
	4.87	82
	4.88	81
	4.89	87
	4.9	83
	4.91	86
	4.92	88
	4.93	91
	4.94	79
	4.95	88
	4.96	89
	4.97	87
	4.98	84
	4.99	88
	5	81
	5.01	75
	5.02	76
	5.03	80
	5.04	85
	5.05	87
	5.06	86
	5.07	69
	5.08	76
	5.09	80
	5.1	73
	5.11	85
	5.12	93
	5.13	78
	5.14	68
	5.15	74
	5.16	70
	5.17	70
	5.18	82
	5.19	85
	5.2	75
	5.21	81
	5.22	90
	5.23	88
	5.24	89
	5.25	77
	5.26	69
	5.27	75
	5.28	76
	5.29	76
	5.3	79
	5.31	79
	5.32	77
	5.33	80
	5.34	79
	5.35	74
	5.36	81
	5.37	80
	5.38	77
	5.39	72
	5.4	69
	5.41	70
	5.42	77
	5.43	78
	5.44	78
	5.45	72
	5.46	71
	5.47	72
	5.48	78
	5.49	86
	5.5	84
	5.51	75
	5.52	62
	5.53	66
	5.54	77
	5.55	72
	5.56	71
	5.57	75
	5.58	81
	5.59	79
	5.6	70
	5.61	70
	5.62	74
	5.63	73
	5.64	68
	5.65	69
	5.66	70
	5.67	65
	5.68	60
	5.69	61
	5.7	64
	5.71	66
	5.72	72
	5.73	63
	5.74	59
	5.75	72
	5.76	64
	5.77	65
	5.78	70
	5.79	71
	5.8	64
	5.81	62
	5.82	56
	5.83	53
	5.84	64
	5.85	76
	5.86	70
	5.87	61
	5.88	64
	5.89	64
	5.9	70
	5.91	68
	5.92	61
	5.93	65
	5.94	67
	5.95	58
	5.96	60
	5.97	62
	5.98	77
	5.99	72
	6	59
	6.01	66
	6.02	77
	6.03	65
	6.04	56
	6.05	59
	6.06	64
	6.07	64
	6.08	54
	6.09	56
	6.1	67
	6.11	72
	6.12	71
	6.13	72
	6.14	76
	6.15	62
	6.16	53
	6.17	64
	6.18	67
	6.19	64
	6.2	61
	6.21	72
	6.22	68
	6.23	55
	6.24	55
	6.25	51
	6.26	54
	6.27	54
	6.28	56
	6.29	57
	6.3	51
	6.31	58
	6.32	56
	6.33	52
	6.34	56
	6.35	50
	6.36	47
	6.37	56
	6.38	56
	6.39	55
	6.4	57
	6.41	56
	6.42	55
	6.43	62
	6.44	66
	6.45	57
	6.46	54
	6.47	58
	6.48	50
	6.49	43
	6.5	44
	6.51	52
	6.52	65
	6.53	58
	6.54	55
	6.55	58
	6.56	57
	6.57	63
	6.58	61
	6.59	49
	6.6	54
	6.61	57
	6.62	48
	6.63	40
	6.64	50
	6.65	47
	6.66	38
	6.67	45
	6.68	52
	6.69	55
	6.7	56
	6.71	57
	6.72	52
	6.73	49
	6.74	52
	6.75	56
	6.76	54
	6.77	46
	6.78	43
	6.79	59
	6.8	52
	6.81	52
	6.82	55
	6.83	47
	6.84	47
	6.85	50
	6.86	44
	6.87	46
	6.88	44
	6.89	43
	6.9	43
	6.91	40
	6.92	51
	6.93	51
	6.94	44
	6.95	43
	6.96	44
	6.97	43
	6.98	46
	6.99	50
	7	56
	7.01	46
	7.02	45
	7.03	45
	7.04	46
	7.05	47
	7.06	50
	7.07	51
	7.08	49
	7.09	45
	7.1	49
	7.11	51
	7.12	45
	7.13	43
	7.14	44
	7.15	42
	7.16	43
	7.17	49
	7.18	48
	7.19	38
	7.2	44
	7.21	45
	7.22	49
	7.23	48
	7.24	41
	7.25	41
	7.26	42
	7.27	40
	7.28	45
	7.29	44
	7.3	41
	7.31	50
	7.32	43
	7.33	40
	7.34	39
	7.35	43
	7.36	44
	7.37	38
	7.38	37
	7.39	39
	7.4	45
	7.41	47
	7.42	43
	7.43	37
	7.44	33
	7.45	37
	7.46	40
	7.47	38
	7.48	48
	7.49	48
	7.5	39
	7.51	40
	7.52	39
	7.53	37
	7.54	35
	7.55	28
	7.56	30
	7.57	32
	7.58	33
	7.59	34
	7.6	37
	7.61	35
	7.62	38
	7.63	37
	7.64	36
	7.65	40
	7.66	50
	7.67	39
	7.68	35
	7.69	44
	7.7	46
	7.71	38
	7.72	41
	7.73	46
	7.74	40
	7.75	35
	7.76	30
	7.77	28
	7.78	36
	7.79	36
	7.8	31
	7.81	29
	7.82	25
	7.83	31
	7.84	38
	7.85	33
	7.86	37
	7.87	37
	7.88	35
	7.89	38
	7.9	39
	7.91	40
	7.92	35
	7.93	38
	7.94	40
	7.95	32
	7.96	29
	7.97	30
	7.98	32
	7.99	31
	8	34
	8.01	35
	8.02	39
	8.03	35
	8.04	30
	8.05	33
	8.06	29
	8.07	32
	8.08	32
	8.09	36
	8.1	39
	8.11	29
	8.12	30
	8.13	32
	8.14	36
	8.15	38
	8.16	31
	8.17	24
	8.18	30
	8.19	36
	8.2	33
	8.21	32
	8.22	27
	8.23	26
	8.24	29
	8.25	34
	8.26	28
	8.27	27
	8.28	22
	8.29	23
	8.3	28
	8.31	23
	8.32	23
	8.33	30
	8.34	29
	8.35	28
	8.36	28
	8.37	23
	8.38	28
	8.39	28
	8.4	25
	8.41	26
	8.42	29
	8.43	30
	8.44	28
	8.45	28
	8.46	27
	8.47	27
	8.48	26
	8.49	27
	8.5	33
	8.51	28
	8.52	25
	8.53	31
	8.54	32
	8.55	26
	8.56	26
	8.57	28
	8.58	26
	8.59	23
	8.6	26
	8.61	27
	8.62	29
	8.63	31
	8.64	25
	8.65	24
	8.66	22
	8.67	17
	8.68	21
	8.69	27
	8.7	23
	8.71	19
	8.72	18
	8.73	22
	8.74	27
	8.75	23
	8.76	26
	8.77	24
	8.78	24
	8.79	22
	8.8	18
	8.81	21
	8.82	25
	8.83	28
	8.84	30
	8.85	27
	8.86	25
	8.87	24
	8.88	18
	8.89	17
	8.9	22
	8.91	17
	8.92	18
	8.93	24
	8.94	22
	8.95	15
	8.96	20
	8.97	26
	8.98	22
	8.99	22
	9	19
	9.01	20
	9.02	23
	9.03	18
	9.04	20
	9.05	24
	9.06	24
	9.07	23
	9.08	25
	9.09	21
	9.1	17
	9.11	19
	9.12	19
	9.13	19
	9.14	25
	9.15	22
	9.16	17
	9.17	19
	9.18	18
	9.19	21
	9.2	21
	9.21	18
	9.22	16
	9.23	18
	9.24	17
	9.25	16
	9.26	12
	9.27	10
	9.28	12
	9.29	18
	9.3	20
	9.31	21
	9.32	19
	9.33	18
	9.34	16
	9.35	19
	9.36	17
	9.37	12
	9.38	15
	9.39	20
	9.4	20
	9.41	18
	9.42	17
	9.43	15
	9.44	11
	9.45	10
	9.46	12
	9.47	12
	9.48	11
	9.49	14
	9.5	10
	9.51	11
	9.52	11
	9.53	11
	9.54	16
	9.55	14
	9.56	12
	9.57	15
	9.58	13
	9.59	8
	9.6	11
	9.61	11
	9.62	12
	9.63	18
	9.64	13
	9.65	8
	9.66	10
	9.67	8
	9.68	9
	9.69	8
	9.7	6
	9.71	5
	9.72	8
	9.73	9
	9.74	9
	9.75	11
	9.76	10
	9.77	8
	9.78	7
	9.79	7
	9.8	6
	9.81	14
	9.82	13
	9.83	10
	9.84	9
	9.85	3
	9.86	6
	9.87	7
	9.88	3
	9.89	4
	9.9	7
	9.91	6
	9.92	6
	9.93	7
	9.94	6
	9.95	3
	9.96	2
	9.97	3
	9.98	3
	9.99	2
	10	1
	10.01	2
	10.02	1
	10.03	2
	10.04	1
	10.05	1
	10.06	1
	10.07	0
	10.08	0
	10.09	0
	10.1	0
	10.11	0
	10.12	0
	10.13	0

## Sheet: Figure 4a
Figure 4a	Temperature (°C)	Weight (%)	DTA (μV mg-1)
TG-DTA curve of Se/PPS-I	21.342	100	0.06726
	22.342	99.889	0.03618
	23.342	99.8975	0.0524
	24.342	99.9043	0.07109
	25.342	99.9106	0.08995
	26.342	99.9044	0.1109
	27.342	99.9002	0.13109
	28.342	99.9042	0.15225
	29.342	99.9033	0.17251
	30.342	99.9083	0.18964
	31.342	99.908	0.2086
	32.342	99.9147	0.22587
	33.342	99.9096	0.2411
	34.342	99.899	0.25746
	35.342	99.9031	0.27471
	36.342	99.8982	0.28925
	37.342	99.8958	0.3051
	38.342	99.8958	0.32113
	39.342	99.8906	0.33385
	40.342	99.8923	0.34896
	41.342	99.89	0.36109
	42.342	99.8786	0.37406
	43.342	99.8762	0.38717
	44.342	99.8586	0.39812
	45.342	99.862	0.40833
	46.342	99.8683	0.41873
	47.342	99.8506	0.42933
	48.342	99.8447	0.43879
	49.342	99.8538	0.44803
	50.342	99.8272	0.45427
	51.342	99.8414	0.46279
	52.342	99.8338	0.4707
	53.342	99.8303	0.4785
	54.342	99.821	0.48509
	55.342	99.8169	0.49051
	56.342	99.8135	0.49767
	57.342	99.8011	0.50466
	58.342	99.8231	0.50911
	59.342	99.8134	0.51492
	60.342	99.8232	0.52024
	61.342	99.8182	0.52643
	62.342	99.8048	0.53174
	63.342	99.8029	0.53794
	64.342	99.7888	0.54315
	65.342	99.7976	0.55084
	66.342	99.7946	0.55587
	67.342	99.7835	0.56292
	68.342	99.7691	0.56843
	69.342	99.7668	0.57395
	70.342	99.7666	0.58008
	71.342	99.762	0.58679
	72.342	99.7554	0.59441
	73.342	99.7506	0.6011
	74.342	99.7538	0.60821
	75.342	99.7376	0.61411
	76.342	99.7442	0.62135
	77.342	99.758	0.62799
	78.342	99.7395	0.63591
	79.342	99.7279	0.6458
	80.342	99.7339	0.65394
	81.342	99.7309	0.66033
	82.342	99.73	0.66809
	83.342	99.7258	0.6758
	84.342	99.7272	0.68353
	85.342	99.7202	0.69254
	86.342	99.7201	0.69968
	87.342	99.7199	0.70852
	88.342	99.716	0.71681
	89.342	99.6913	0.7245
	90.342	99.6971	0.73033
	91.342	99.6919	0.73746
	92.342	99.6959	0.74509
	93.342	99.6836	0.75232
	94.342	99.6871	0.76157
	95.342	99.6867	0.76768
	96.342	99.6844	0.77542
	97.342	99.6808	0.78335
	98.342	99.6816	0.79045
	99.342	99.6809	0.79789
	100.342	99.6686	0.80638
	101.342	99.6645	0.81639
	102.342	99.6763	0.82363
	103.342	99.6767	0.8328
	104.342	99.6723	0.83963
	105.342	99.688	0.84994
	106.342	99.6923	0.8546
	107.342	99.6905	0.86192
	108.342	99.6949	0.87144
	109.342	99.6886	0.87841
	110.342	99.6746	0.88775
	111.342	99.6725	0.89248
	112.342	99.6693	0.90196
	113.342	99.6753	0.91027
	114.342	99.6715	0.91824
	115.342	99.6639	0.92577
	116.342	99.6522	0.93342
	117.342	99.6555	0.94188
	118.342	99.6405	0.95031
	119.342	99.635	0.95879
	120.342	99.6341	0.96697
	121.342	99.6409	0.97511
	122.342	99.6388	0.9834
	123.342	99.6392	0.99065
	124.342	99.628	0.99958
	125.342	99.6146	1.00796
	126.342	99.6256	1.01733
	127.342	99.6099	1.02541
	128.342	99.6239	1.03326
	129.342	99.6069	1.04222
	130.342	99.6072	1.04965
	131.342	99.596	1.05793
	132.342	99.601	1.06788
	133.342	99.5952	1.07575
	134.342	99.5939	1.08391
	135.342	99.5964	1.09188
	136.342	99.5907	1.09972
	137.342	99.576	1.10683
	138.342	99.5823	1.11612
	139.342	99.5744	1.12311
	140.342	99.573	1.12994
	141.342	99.5557	1.13893
	142.342	99.5646	1.14763
	143.342	99.5605	1.1565
	144.342	99.5642	1.16599
	145.342	99.5611	1.17427
	146.342	99.5397	1.18378
	147.342	99.5468	1.19183
	148.342	99.5431	1.20109
	149.342	99.5453	1.20835
	150.342	99.5496	1.21743
	151.342	99.5387	1.22627
	152.342	99.5349	1.23547
	153.342	99.5272	1.2421
	154.342	99.5259	1.25193
	155.342	99.5285	1.26079
	156.342	99.5208	1.26948
	157.342	99.5243	1.27763
	158.342	99.5245	1.28588
	159.342	99.5286	1.29562
	160.342	99.5198	1.30301
	161.342	99.5147	1.31194
	162.342	99.509	1.32204
	163.342	99.5168	1.32884
	164.342	99.5236	1.3372
	165.342	99.511	1.34596
	166.342	99.5298	1.35445
	167.342	99.5132	1.36251
	168.342	99.4976	1.37086
	169.342	99.5015	1.37921
	170.342	99.4997	1.38639
	171.342	99.4985	1.39353
	172.342	99.4815	1.40209
	173.342	99.4921	1.40971
	174.342	99.4843	1.41881
	175.342	99.4781	1.42721
	176.342	99.4833	1.43441
	177.342	99.4797	1.44265
	178.342	99.4693	1.45084
	179.342	99.4613	1.45764
	180.342	99.4671	1.46474
	181.342	99.4532	1.47414
	182.342	99.4391	1.4818
	183.342	99.4383	1.48994
	184.342	99.4397	1.49867
	185.342	99.448	1.50733
	186.342	99.4468	1.51466
	187.342	99.4413	1.5219
	188.342	99.4206	1.5328
	189.342	99.4097	1.54056
	190.342	99.4032	1.54832
	191.342	99.3911	1.55771
	192.342	99.3752	1.56742
	193.342	99.3692	1.57569
	194.342	99.355	1.5849
	195.342	99.3422	1.5934
	196.342	99.3226	1.60298
	197.342	99.2939	1.61074
	198.342	99.2975	1.61741
	199.342	99.286	1.62645
	200.342	99.2601	1.63422
	201.342	99.2479	1.64313
	202.342	99.2221	1.65306
	203.342	99.2023	1.66159
	204.342	99.1894	1.66995
	205.342	99.1617	1.67958
	206.342	99.1388	1.68798
	207.342	99.1111	1.69759
	208.342	99.1139	1.70524
	209.342	99.0855	1.71341
	210.342	99.073	1.72161
	211.342	99.055	1.73091
	212.342	99.0414	1.73861
	213.342	99.0326	1.7472
	214.342	99.0017	1.75585
	215.342	98.9817	1.76628
	216.342	98.9648	1.77488
	217.342	98.9537	1.7804
	218.342	98.9532	1.78765
	219.342	98.9373	1.79268
	220.342	98.9171	1.79873
	221.342	98.9146	1.80433
	222.342	98.899	1.81098
	223.342	98.895	1.81717
	224.342	98.8825	1.82434
	225.342	98.8587	1.83125
	226.342	98.8535	1.83789
	227.342	98.8301	1.84554
	228.342	98.8187	1.85376
	229.342	98.7947	1.86133
	230.342	98.7894	1.8687
	231.342	98.774	1.87584
	232.342	98.7736	1.8838
	233.342	98.7504	1.8913
	234.342	98.7456	1.89833
	235.342	98.7288	1.90627
	236.342	98.7045	1.9161
	237.342	98.6978	1.92438
	238.342	98.7	1.93209
	239.342	98.6843	1.93957
	240.342	98.6693	1.94846
	241.342	98.6663	1.95678
	242.342	98.6345	1.96703
	243.342	98.6379	1.97524
	244.342	98.6089	1.98729
	245.342	98.5865	2.00646
	246.342	98.5822	2.0368
	247.342	98.5685	2.06989
	248.342	98.5507	2.09994
	249.342	98.5345	2.12328
	250.342	98.526	2.13954
	251.342	98.5084	2.14671
	252.342	98.5033	2.15045
	253.342	98.4724	2.15078
	254.342	98.4653	2.1488
	255.342	98.4545	2.14736
	256.342	98.4257	2.14577
	257.342	98.4028	2.14262
	258.342	98.3928	2.13951
	259.342	98.3691	2.1399
	260.342	98.3468	2.13935
	261.342	98.3272	2.14108
	262.342	98.3174	2.14164
	263.342	98.2971	2.14517
	264.342	98.2599	2.14858
	265.342	98.2325	2.15309
	266.342	98.2093	2.15725
	267.342	98.1849	2.16378
	268.342	98.1492	2.16802
	269.342	98.1289	2.17608
	270.342	98.1029	2.18362
	271.342	98.0995	2.19374
	272.342	98.0829	2.20345
	273.342	98.0475	2.21572
	274.342	98.0099	2.22995
	275.342	97.9945	2.24385
	276.342	97.968	2.25439
	277.342	97.9506	2.26465
	278.342	97.9288	2.27358
	279.342	97.8878	2.28071
	280.342	97.8721	2.28769
	281.342	97.8469	2.29237
	282.342	97.8096	2.29854
	283.342	97.7851	2.3041
	284.342	97.7493	2.30899
	285.342	97.7221	2.31537
	286.342	97.6907	2.31677
	287.342	97.675	2.32051
	288.342	97.6344	2.32297
	289.342	97.6006	2.32697
	290.342	97.5769	2.32921
	291.342	97.5479	2.33398
	292.342	97.5212	2.33693
	293.342	97.4928	2.34044
	294.342	97.4679	2.34288
	295.342	97.437	2.34743
	296.342	97.4059	2.35277
	297.342	97.3744	2.35875
	298.342	97.341	2.36574
	299.342	97.3145	2.37169
	300.342	97.2881	2.37741
	301.342	97.2569	2.38431
	302.342	97.2149	2.39065
	303.342	97.1835	2.398
	304.342	97.1572	2.40419
	305.342	97.1214	2.40954
	306.342	97.0982	2.4155
	307.342	97.0781	2.41909
	308.342	97.0568	2.42506
	309.342	97.1008	2.42994
	310.342	97.1041	2.43578
	311.342	97.1205	2.44205
	312.342	97.1261	2.44704
	313.342	96.9856	2.45214
	314.342	96.9031	2.45664
	315.342	96.8719	2.46196
	316.342	96.8363	2.4658
	317.342	96.8071	2.47145
	318.342	96.8182	2.47705
	319.342	96.7985	2.48439
	320.342	96.7748	2.48878
	321.342	96.7535	2.49466
	322.342	96.732	2.49955
	323.342	96.7108	2.5099
	324.342	96.6936	2.51686
	325.342	96.6764	2.52285
	326.342	96.6592	2.53046
	327.342	96.6522	2.53718
	328.342	96.6466	2.54607
	329.342	96.6323	2.55275
	330.342	96.624	2.56028
	331.342	96.5992	2.56709
	332.342	96.5949	2.57368
	333.342	96.59	2.57889
	334.342	96.5746	2.58563
	335.342	96.5636	2.5899
	336.342	96.5454	2.59449
	337.342	96.5392	2.59979
	338.342	96.5164	2.60555
	339.342	96.5086	2.60911
	340.342	96.5044	2.61303
	341.342	96.4848	2.6164
	342.342	96.4606	2.62219
	343.342	96.4455	2.62645
	344.342	96.4333	2.63072
	345.342	96.4071	2.63336
	346.342	96.3971	2.63827
	347.342	96.3756	2.64228
	348.342	96.372	2.64558
	349.342	96.3514	2.65022
	350.342	96.339	2.65638
	351.342	96.3114	2.66083
	352.342	96.3087	2.66504
	353.342	96.2775	2.67076
	354.342	96.2563	2.67481
	355.342	96.2493	2.679
	356.342	96.2225	2.68436
	357.342	96.2043	2.68914
	358.342	96.1678	2.69405
	359.342	96.1428	2.70071
	360.342	96.125	2.70523
	361.342	96.0962	2.71025
	362.342	96.0656	2.71713
	363.342	96.0481	2.72441
	364.342	96.0172	2.73083
	365.342	95.9869	2.73655
	366.342	95.9611	2.743
	367.342	95.9362	2.74757
	368.342	95.9038	2.75261
	369.342	95.8745	2.75992
	370.342	95.8435	2.76857
	371.342	95.8121	2.77256
	372.342	95.769	2.78002
	373.342	95.739	2.78455
	374.342	95.702	2.79161
	375.342	95.6634	2.79705
	376.342	95.6254	2.80243
	377.342	95.5723	2.80785
	378.342	95.5248	2.81439
	379.342	95.4755	2.81944
	380.342	95.4166	2.82509
	381.342	95.3687	2.83211
	382.342	95.3174	2.83989
	383.342	95.2422	2.84796
	384.342	95.1878	2.85431
	385.342	95.1277	2.85993
	386.342	95.0422	2.8688
	387.342	94.975	2.87593
	388.342	94.8933	2.88509
	389.342	94.8234	2.89461
	390.342	94.7396	2.9032
	391.342	94.6569	2.90998
	392.342	94.5624	2.91869
	393.342	94.4591	2.92817
	394.342	94.3443	2.93556
	395.342	94.2327	2.94328
	396.342	94.1182	2.95249
	397.342	93.9796	2.96201
	398.342	93.8504	2.97052
	399.342	93.7037	2.97883
	400.342	93.5612	2.98647
	401.342	93.4012	2.99479
	402.342	93.2344	3.00292
	403.342	93.063	3.01137
	404.342	92.8801	3.02032
	405.342	92.6713	3.03077
	406.342	92.4689	3.03782
	407.342	92.254	3.0441
	408.342	92.0131	3.05242
	409.342	91.777	3.05879
	410.342	91.525	3.06515
	411.342	91.2604	3.07199
	412.342	90.966	3.07614
	413.342	90.6777	3.0816
	414.342	90.3688	3.08847
	415.342	90.051	3.09668
	416.342	89.7173	3.10261
	417.342	89.3648	3.10873
	418.342	88.9997	3.11443
	419.342	88.6287	3.11694
	420.342	88.2547	3.12012
	421.342	87.856	3.12182
	422.342	87.4355	3.12428
	423.342	87.0134	3.12653
	424.342	86.5685	3.13067
	425.342	86.1189	3.1303
	426.342	85.665	3.12775
	427.342	85.1851	3.12086
	428.342	84.7103	3.11511
	429.342	84.226	3.11218
	430.342	83.7273	3.10922
	431.342	83.2198	3.10622
	432.342	82.7094	3.10301
	433.342	82.2093	3.1017
	434.342	81.7029	3.1
	435.342	81.2061	3.09949
	436.342	80.6974	3.09741
	437.342	80.2082	3.09406
	438.342	79.732	3.09002
	439.342	79.2688	3.08264
	440.342	78.8022	3.07728
	441.342	78.3702	3.07039
	442.342	77.9525	3.0625
	443.342	77.5692	3.05417
	444.342	77.1988	3.04542
	445.342	76.8717	3.03697
	446.342	76.5505	3.02622
	447.342	76.2652	3.01813
	448.342	75.9988	3.00674
	449.342	75.7499	2.99633
	450.342	75.5304	2.98744
	451.342	75.3329	2.97715
	452.342	75.1528	2.96705
	453.342	75.0027	2.95772
	454.342	74.8591	2.94675
	455.342	74.7291	2.93737
	456.342	74.6041	2.9293
	457.342	74.4806	2.9255
	458.342	74.3706	2.92033
	459.342	74.2679	2.91419
	460.342	74.1799	2.90779
	461.342	74.0926	2.90401
	462.342	74.0059	2.89791
	463.342	73.9241	2.89615
	464.342	73.8508	2.89402
	465.342	73.7765	2.89189
	466.342	73.7025	2.8894
	467.342	73.6338	2.88965
	468.342	73.5572	2.89094
	469.342	73.5029	2.89355
	470.342	73.4354	2.89555
	471.342	73.3731	2.89635
	472.342	73.318	2.89625
	473.342	73.2533	2.89801
	474.342	73.1938	2.89892
	475.342	73.1269	2.90332
	476.342	73.0619	2.90762
	477.342	73.0129	2.91396
	478.342	72.9517	2.91915
	479.342	72.8885	2.92037
	480.342	72.8125	2.92323
	481.342	72.7569	2.92813
	482.342	72.6867	2.93312
	483.342	72.6095	2.93685
	484.342	72.5489	2.94225
	485.342	72.4685	2.94352
	486.342	72.4201	2.94542
	487.342	72.3407	2.94691
	488.342	72.2728	2.95353
	489.342	72.1987	2.95668
	490.342	72.127	2.96109
	491.342	72.0504	2.96255
	492.342	71.9741	2.96527
	493.342	71.8968	2.95128
	494.342	71.8164	2.95753
	495.342	71.7271	2.96371
	496.342	71.6522	2.96692
	497.342	71.5677	2.97255
	498.342	71.4761	2.97813
	499.342	71.3919	2.98422
	500.342	71.2958	2.9895
	501.342	71.2147	2.99116
	502.342	71.1066	2.99191
	503.342	71.0153	2.99657
	504.342	70.9117	3.00195
	505.342	70.8174	3.00635
	506.342	70.7106	3.01226
	507.342	70.6142	3.01702
	508.342	70.5008	3.01982
	509.342	70.3976	3.02219
	510.342	70.2812	3.02393
	511.342	70.1666	3.02829
	512.342	70.051	3.03589
	513.342	69.9373	3.04388
	514.342	69.8174	3.05182
	515.342	69.6884	3.05692
	516.342	69.5602	3.06094
	517.342	69.4425	3.06586
	518.342	69.3203	3.06775
	519.342	69.1982	3.07346
	520.342	69.0695	3.07842
	521.342	68.9377	3.08397
	522.342	68.7965	3.09077
	523.342	68.6586	3.101
	524.342	68.5144	3.10898
	525.342	68.3701	3.11527
	526.342	68.2197	3.11851
	527.342	68.0649	3.12511
	528.342	67.9082	3.13194
	529.342	67.7511	3.13738
	530.342	67.5882	3.14524
	531.342	67.4151	3.15286
	532.342	67.2366	3.1609
	533.342	67.0626	3.16842
	534.342	66.8794	3.17691
	535.342	66.6872	3.18314
	536.342	66.4839	3.19158
	537.342	66.284	3.19857
	538.342	66.0757	3.20654
	539.342	65.8622	3.21128
	540.342	65.6397	3.21769
	541.342	65.4094	3.2265
	542.342	65.1939	3.23684
	543.342	64.9674	3.24609
	544.342	64.7308	3.25707
	545.342	64.4971	3.26605
	546.342	64.2446	3.27256
	547.342	64.0004	3.27798
	548.342	63.7721	3.2829
	549.342	63.5348	3.28623
	550.342	63.3029	3.29072
	551.342	63.0728	3.29863
	552.342	62.8439	3.30916
	553.342	62.6228	3.3193
	554.342	62.402	3.32685
	555.342	62.1928	3.33156
	556.342	62.0046	3.33505
	557.342	61.8133	3.3403
	558.342	61.6322	3.34957
	559.342	61.446	3.36105
	560.342	61.268	3.37546
	561.342	61.1022	3.38613
	562.342	60.9263	3.39447
	563.342	60.7707	3.40442
	564.342	60.6107	3.41516
	565.342	60.4722	3.42513
	566.342	60.322	3.43628
	567.342	60.1754	3.44666
	568.342	60.0629	3.45358
	569.342	59.9181	3.46347
	570.342	59.8023	3.47378
	571.342	59.6846	3.48433
	572.342	59.5637	3.49523
	573.342	59.4515	3.50603
	574.342	59.3413	3.51901
	575.342	59.2419	3.52918
	576.342	59.1513	3.53773
	577.342	59.0611	3.54626
	578.342	58.9792	3.55574
	579.342	58.9136	3.56669
	580.342	58.8435	3.578
	581.342	58.7869	3.59149
	582.342	58.7212	3.60454
	583.342	58.6711	3.61753
	584.342	58.6343	3.63142
	585.342	58.59	3.64376
	586.342	58.544	3.65897
	587.342	58.5213	3.67551
	588.342	58.4896	3.69421
	589.342	58.4408	3.71391
	590.342	58.4238	3.73493
	591.342	58.3863	3.75621
	592.342	58.3707	3.77953
	593.342	58.3411	3.80276
	594.342	58.3069	3.82857
	595.342	58.2723	3.85463
	596.342	58.2538	3.8805
	597.342	58.2333	3.90663
	598.342	58.2137	3.93227
	599.342	58.1925	3.96351
	600.342	58.1674	3.99662
	601.342	58.1444	4.03116
	602.342	58.1183	4.06407
	603.342	58.0984	4.0926
	604.342	58.0816	4.12028
	605.342	58.0473	4.14889
	606.342	58.0241	4.18055
	607.342	58.0003	4.21667
	608.342	57.978	4.25259
	609.342	57.9583	4.28295
	610.342	57.9352	4.3151
	611.342	57.9208	4.34499
	612.342	57.9062	4.37481
	613.342	57.8946	4.40513
	614.342	57.8735	4.43545
	615.342	57.8409	4.46694
	616.342	57.818	4.4917
	617.342	57.7875	4.51492
	618.342	57.7837	4.53026
	619.342	57.7745	4.54163
	620.342	57.7282	4.55813
	621.342	57.7221	4.57457
	622.342	57.6951	4.59506
	623.342	57.663	4.6125
	624.342	57.6538	4.62886
	625.342	57.6149	4.64227
	626.342	57.6087	4.65468
	627.342	57.6039	4.66587
	628.342	57.5816	4.6778
	629.342	57.5501	4.69035
	630.342	57.5348	4.70283
	631.342	57.5138	4.71555
	632.342	57.4928	4.72903
	633.342	57.4849	4.74218
	634.342	57.4696	4.75173
	635.342	57.448	4.75948
	636.342	57.4341	4.76843
	637.342	57.4251	4.7758
	638.342	57.4101	4.78444
	639.342	57.3909	4.79469
	640.342	57.3792	4.80521
	641.342	57.3584	4.81459
	642.342	57.3399	4.82362
	643.342	57.3454	4.83086
	644.342	57.3187	4.83797
	645.342	57.3166	4.84664
	646.342	57.3088	4.85784
	647.342	57.2916	4.86735
	648.342	57.2828	4.87533
	649.342	57.2845	4.88408
	650.342	57.2694	4.88931
	651.342	57.2635	4.89475
	652.342	57.2608	4.90296
	653.342	57.2563	4.91104
	654.342	57.2338	4.91763
	655.342	57.228	4.92721
	656.342	57.2189	4.93119
	657.342	57.2214	4.93565
	658.342	57.2129	4.94283
	659.342	57.1903	4.95143
	660.342	57.1884	4.95992
	661.342	57.1914	4.96847
	662.342	57.1937	4.97448
	663.342	57.1838	4.97936
	664.342	57.1799	4.98349
	665.342	57.1783	4.98578
	666.342	57.17	4.98718
	667.342	57.1574	4.99108
	668.342	57.1523	4.9983
	669.342	57.1551	5.00574
	670.342	57.1554	5.01244
	671.342	57.1425	5.01618
	672.342	57.1484	5.02183
	673.342	57.1292	5.02708
	674.342	57.1195	5.03424
	675.342	57.1444	5.04457
	676.342	57.139	5.05309
	677.342	57.1228	5.05949
	678.342	57.1101	5.06364
	679.342	57.1057	5.06769
	680.342	57.1091	5.07315
	681.342	57.1099	5.07897
	682.342	57.1104	5.08513
	683.342	57.1024	5.09072
	684.342	57.0913	5.09382
	685.342	57.098	5.09589
	686.342	57.0919	5.09928
	687.342	57.0814	5.10419
	688.342	57.0839	5.11075
	689.342	57.0781	5.11743
	690.342	57.0748	5.12289
	691.342	57.0652	5.12638
	692.342	57.0717	5.13085
	693.342	57.0692	5.13823
	694.342	57.0595	5.14533
	695.342	57.0467	5.15013
	696.342	57.0438	5.15458
	697.342	57.0489	5.16064
	698.342	57.0372	5.1727
	699.342	57.0322	5.18207
	700.342	57.0192	5.19008
	701.342	57.0153	5.19631
	702.342	57.0009	5.2052
	703.342	57.0064	5.21168
	704.342	56.9877	5.22022
	705.342	56.9953	5.22676
	706.342	56.9889	5.23356
	707.342	56.9906	5.23825
	708.342	56.9723	5.24407
	709.342	56.9808	5.25094
	710.342	56.9753	5.25794
	711.342	56.966	5.26619
	712.342	56.9652	5.27401
	713.342	56.9587	5.28507
	714.342	56.9564	5.29362
	715.342	56.9557	5.30274
	716.342	56.9428	5.30896
	717.342	56.938	5.3177
	718.342	56.9254	5.32786
	719.342	56.9143	5.33648
	720.342	56.9114	5.34441
	721.342	56.9301	5.34913
	722.342	56.912	5.35384
	723.342	56.9036	5.36092
	724.342	56.9163	5.36833
	725.342	56.9071	5.37889
	726.342	56.8948	5.3878
	727.342	56.8917	5.39623
	728.342	56.8866	5.40556
	729.342	56.8804	5.41553
	730.342	56.8747	5.42447
	731.342	56.8756	5.43431
	732.342	56.8627	5.44363
	733.342	56.8398	5.45407
	734.342	56.8411	5.46284
	735.342	56.8363	5.47153
	736.342	56.8288	5.48016
	737.342	56.8257	5.48933
	738.342	56.8177	5.49788
	739.342	56.8244	5.50729
	740.342	56.8199	5.51544
	741.342	56.8061	5.52431
	742.342	56.7991	5.53432
	743.342	56.7848	5.54624
	744.342	56.7781	5.56202
	745.342	56.7782	5.57496
	746.342	56.7674	5.58813
	747.342	56.7643	5.59999
	748.342	56.7696	5.61227
	749.342	56.7629	5.62457
	750.342	56.7412	5.63489
	751.342	56.7533	5.6435
	752.342	56.7365	5.65209
	753.342	56.7449	5.66329
	754.342	56.7332	5.67809
	755.342	56.7228	5.69392
	756.342	56.724	5.70691
	757.342	56.7302	5.71676
	758.342	56.7053	5.7245
	759.342	56.7069	5.73294
	760.342	56.702	5.74508
	761.342	56.6824	5.75909
	762.342	56.6815	5.76987
	763.342	56.6835	5.78337
	764.342	56.6718	5.79073
	765.342	56.6787	5.79944
	766.342	56.6704	5.8091
	767.342	56.6572	5.82383
	768.342	56.646	5.83624
	769.342	56.6415	5.84829
	770.342	56.6323	5.86076
	771.342	56.6339	5.87419
	772.342	56.6157	5.88451
	773.342	56.6085	5.89601
	774.342	56.6156	5.90206
	775.342	56.6071	5.91048
	776.342	56.621	5.9195
	777.342	56.6124	5.93029
	778.342	56.6148	5.94004
	779.342	56.5936	5.95001
	780.342	56.5824	5.95939
	781.342	56.5869	5.969
	782.342	56.5785	5.98083
	783.342	56.572	5.9953
	784.342	56.5773	6.00611
	785.342	56.5709	6.01468
	786.342	56.5722	6.02282
	787.342	56.5508	6.03253
	788.342	56.5391	6.04366
	789.342	56.5421	6.05391
	790.342	56.5296	6.06303
	791.342	56.5194	6.07009
	792.342	56.5248	6.07644
	793.342	56.5118	6.08684
	794.342	56.5138	6.09966
	795.342	56.5109	6.11313
	796.342	56.5013	6.12267
	797.342	56.4822	6.13063
	798.342	56.4904	6.13503
	799.342	56.4796	6.14266

## Sheet: Figure 4b
Figure 4b		BET surface area (m2 g-1)	Average pore diameter (Å)
BET surface area and average pore size of different samples	PPS	0.52	143.5
	Se powder	0.97	203.1
	Se/PPS-I (0.25%NaOH)	1.12	56.5
	Se/PPS-I (1%NaOH)	0.56	286.1

## Sheet: Figure 4c
Figure 4c		PPS	Se/PPS-I
XRD pattern of different samples	2θ (degree)	Intensity (a.u.)	Intensity (a.u.)
	5	3860.42	3676.25
	5.02	3662.08	3584.17
	5.04	3803.75	3626.67
	5.06	3562.92	3789.58
	5.08	3959.58	3541.67
	5.1	4023.33	3902.92
	5.12	3924.17	3782.5
	5.14	3477.92	3683.33
	5.16	3853.33	3825
	5.18	3874.58	3754.17
	5.2	4037.5	3888.75
	5.22	3888.75	3662.08
	5.24	4002.08	3740
	5.26	3711.67	3633.75
	5.28	3910	3796.67
	5.3	3711.67	3640.83
	5.32	3888.75	3761.25
	5.34	4058.75	3704.58
	5.36	3846.25	3683.33
	5.38	4030.42	3910
	5.4	4271.25	3704.58
	5.42	4129.58	3541.67
	5.44	3973.75	3499.17
	5.46	3910	3881.67
	5.48	4115.42	3789.58
	5.5	3718.75	3768.33
	5.52	3584.17	3796.67
	5.54	4030.42	3817.92
	5.56	3995	3775.42
	5.58	3987.92	3874.58
	5.6	3959.58	3917.08
	5.62	4051.67	3591.25
	5.64	4306.67	3647.92
	5.66	3817.92	3825
	5.68	3732.92	3987.92
	5.7	4143.75	3541.67
	5.72	3782.5	3803.75
	5.74	4115.42	3995
	5.76	4221.67	4072.92
	5.78	4235.83	4193.33
	5.8	4094.17	3732.92
	5.82	3952.5	3704.58
	5.84	3910	3711.67
	5.86	4101.25	3881.67
	5.88	4002.08	3867.5
	5.9	4327.92	3740
	5.92	3832.08	3874.58
	5.94	4320.83	3768.33
	5.96	4285.42	3789.58
	5.98	4002.08	4094.17
	6	4292.5	3973.75
	6.02	3902.92	4051.67
	6.04	4292.5	4136.67
	6.06	4037.5	3853.33
	6.08	4356.25	3973.75
	6.1	4080	3499.17
	6.12	4157.92	4143.75
	6.14	4356.25	3987.92
	6.16	4264.17	3747.08
	6.18	4136.67	3973.75
	6.2	4320.83	4193.33
	6.22	4179.17	3902.92
	6.24	4200.42	3853.33
	6.26	4278.33	4221.67
	6.28	4483.75	4172.08
	6.3	4165	3867.5
	6.32	4257.08	3718.75
	6.34	4427.08	3782.5
	6.36	4448.33	3980.83
	6.38	4136.67	4292.5
	6.4	4384.58	3966.67
	6.42	4391.67	3952.5
	6.44	4306.67	4030.42
	6.46	4136.67	4264.17
	6.48	4469.58	4094.17
	6.5	4306.67	4129.58
	6.52	4313.75	3938.33
	6.54	4356.25	4235.83
	6.56	4377.5	4434.17
	6.58	4214.58	4016.25
	6.6	4349.17	4023.33
	6.62	4420	3853.33
	6.64	4207.5	3754.17
	6.66	4604.17	4136.67
	6.68	4519.17	4037.5
	6.7	4278.33	4002.08
	6.72	4335	4412.92
	6.74	4384.58	4150.83
	6.76	4483.75	4242.92
	6.78	4200.42	4186.25
	6.8	4540.42	4065.83
	6.82	4469.58	4122.5
	6.84	4179.17	4405.83
	6.86	4427.08	4320.83
	6.88	4561.67	4356.25
	6.9	4391.67	4186.25
	6.92	4335	4193.33
	6.94	4080	4037.5
	6.96	4646.67	4250
	6.98	4703.33	4157.92
	7	4398.75	4512.08
	7.02	4497.92	4285.42
	7.04	4568.75	4136.67
	7.06	4639.58	4009.17
	7.08	4497.92	4604.17
	7.1	4448.33	4023.33
	7.12	4285.42	4094.17
	7.14	4689.17	4101.25
	7.16	4611.25	4441.25
	7.18	4405.83	4278.33
	7.2	4420	4370.42
	7.22	4745.83	4590
	7.24	4533.33	4285.42
	7.26	5100	4200.42
	7.28	4639.58	4172.08
	7.3	4533.33	4370.42
	7.32	4519.17	3888.75
	7.34	4533.33	4313.75
	7.36	4703.33	4342.08
	7.38	4667.92	4200.42
	7.4	4660.83	4250
	7.42	4611.25	4193.33
	7.44	4823.75	4363.33
	7.46	4774.17	4420
	7.48	4526.25	4370.42
	7.5	5085.83	4505
	7.52	4519.17	4434.17
	7.54	4625.42	4157.92
	7.56	4880.42	4278.33
	7.58	4568.75	4207.5
	7.6	4242.92	4306.67
	7.62	4731.67	4271.25
	7.64	4809.58	4434.17
	7.66	4632.5	4434.17
	7.68	4993.75	4356.25
	7.7	4568.75	4257.08
	7.72	4986.67	4108.33
	7.74	4455.42	3995
	7.76	4958.33	4356.25
	7.78	4618.33	4165
	7.8	4675	4143.75
	7.82	4887.5	4214.58
	7.84	4675	4554.58
	7.86	4795.42	4320.83
	7.88	4830.83	4533.33
	7.9	4611.25	4526.25
	7.92	4887.5	4405.83
	7.94	4512.08	4519.17
	7.96	4398.75	4696.25
	7.98	4802.5	4533.33
	8	4653.75	4405.83
	8.02	4873.33	4313.75
	8.04	4625.42	4278.33
	8.06	5149.58	4547.5
	8.08	4745.83	4462.5
	8.1	4710.42	4292.5
	8.12	4745.83	4412.92
	8.14	4625.42	3959.58
	8.16	4880.42	4391.67
	8.18	4781.25	4519.17
	8.2	4958.33	4384.58
	8.22	4476.67	4157.92
	8.24	4752.92	4830.83
	8.26	4512.08	4611.25
	8.28	5128.33	4575.83
	8.3	5000.83	4285.42
	8.32	4767.08	4554.58
	8.34	4760	4738.75
	8.36	5149.58	4242.92
	8.38	4568.75	4731.67
	8.4	4852.08	4441.25
	8.42	5234.58	4306.67
	8.44	5000.83	4420
	8.46	5135.42	4497.92
	8.48	4908.75	4221.67
	8.5	5064.58	4264.17
	8.52	4724.58	4625.42
	8.54	4837.92	4540.42
	8.56	5015	4653.75
	8.58	4908.75	4653.75
	8.6	4908.75	4512.08
	8.62	4958.33	4710.42
	8.64	5022.08	4837.92
	8.66	5248.75	4682.08
	8.68	4915.83	4398.75
	8.7	5284.17	4512.08
	8.72	4915.83	4632.5
	8.74	5085.83	4611.25
	8.76	5213.33	4689.17
	8.78	5227.5	4575.83
	8.8	4781.25	4710.42
	8.82	5220.42	4533.33
	8.84	5177.92	4675
	8.86	5383.33	4575.83
	8.88	5248.75	4703.33
	8.9	5376.25	4604.17
	8.92	5291.25	4561.67
	8.94	5142.5	4908.75
	8.96	5298.33	4760
	8.98	5581.67	4667.92
	9	5121.25	4979.58
	9.02	5659.58	4604.17
	9.04	5007.92	4561.67
	9.06	5220.42	4760
	9.08	5149.58	4689.17
	9.1	5425.83	4533.33
	9.12	5057.5	4696.25
	9.14	5397.5	4448.33
	9.16	5390.42	4285.42
	9.18	5234.58	4604.17
	9.2	5071.67	4646.67
	9.22	5107.08	4575.83
	9.24	5355	4809.58
	9.26	5241.67	4625.42
	9.28	5163.75	4795.42
	9.3	5369.17	4568.75
	9.32	5064.58	4837.92
	9.34	5581.67	4568.75
	9.36	5248.75	4951.25
	9.38	4930	4568.75
	9.4	5347.92	4582.92
	9.42	5262.92	4802.5
	9.44	5142.5	4852.08
	9.46	5007.92	4930
	9.48	5340.83	4696.25
	9.5	5631.25	4320.83
	9.52	5248.75	4873.33
	9.54	5192.08	4816.67
	9.56	5298.33	5078.75
	9.58	5326.67	4887.5
	9.6	5496.67	4951.25
	9.62	5298.33	4625.42
	9.64	5298.33	5142.5
	9.66	5404.58	4590
	9.68	5376.25	4675
	9.7	5156.67	4568.75
	9.72	5567.5	4646.67
	9.74	5546.25	4894.58
	9.76	5468.33	4866.25
	9.78	5369.17	4632.5
	9.8	5213.33	4604.17
	9.82	5305.42	5241.67
	9.84	5595.83	4533.33
	9.86	5262.92	4505
	9.88	5595.83	4915.83
	9.9	5107.08	4930
	9.92	5248.75	4752.92
	9.94	5475.42	4852.08
	9.96	5305.42	5085.83
	9.98	5206.25	4986.67
	10	5376.25	4788.33
	10.02	5383.33	4993.75
	10.04	5390.42	5092.92
	10.06	5432.92	4845
	10.08	5199.17	4993.75
	10.1	5340.83	4731.67
	10.12	5071.67	4795.42
	10.14	5581.67	4788.33
	10.16	5355	4965.42
	10.18	5454.17	4922.92
	10.2	5610	4845
	10.22	5539.17	4724.58
	10.24	5440	5255.83
	10.26	5199.17	4689.17
	10.28	5567.5	4667.92
	10.3	5404.58	4802.5
	10.32	5525	4944.17
	10.34	5135.42	4852.08
	10.36	5539.17	4774.17
	10.38	5553.33	4894.58
	10.4	5517.92	5071.67
	10.42	5319.58	4795.42
	10.44	5347.92	4575.83
	10.46	5227.5	5036.25
	10.48	5454.17	5000.83
	10.5	5454.17	4837.92
	10.52	5135.42	4979.58
	10.54	5057.5	4660.83
	10.56	5199.17	4873.33
	10.58	5376.25	4788.33
	10.6	5149.58	4880.42
	10.62	5156.67	4880.42
	10.64	5284.17	4731.67
	10.66	5468.33	4483.75
	10.68	4979.58	4505
	10.7	5532.08	4830.83
	10.72	5787.08	5128.33
	10.74	5305.42	4887.5
	10.76	4845	4752.92
	10.78	5390.42	4689.17
	10.8	5631.25	5199.17
	10.82	5248.75	4568.75
	10.84	5347.92	4682.08
	10.86	5206.25	4653.75
	10.88	5206.25	4958.33
	10.9	5617.08	4710.42
	10.92	5220.42	4568.75
	10.94	5340.83	4710.42
	10.96	5277.08	4915.83
	10.98	5291.25	5007.92
	11	5298.33	4724.58
	11.02	5319.58	4526.25
	11.04	5383.33	4901.67
	11.06	5744.58	4675
	11.08	5227.5	5050.42
	11.1	5730.42	4930
	11.12	5199.17	4823.75
	11.14	5461.25	4887.5
	11.16	5390.42	4760
	11.18	5411.67	4809.58
	11.2	5397.5	4922.92
	11.22	5496.67	5135.42
	11.24	5284.17	5319.58
	11.26	5319.58	4653.75
	11.28	4922.92	4384.58
	11.3	5758.75	4965.42
	11.32	5447.08	4986.67
	11.34	5114.17	4703.33
	11.36	4908.75	4660.83
	11.38	5624.17	4696.25
	11.4	5234.58	4667.92
	11.42	5496.67	4809.58
	11.44	5262.92	4852.08
	11.46	5220.42	4915.83
	11.48	5022.08	4908.75
	11.5	5114.17	4710.42
	11.52	5284.17	4795.42
	11.54	5128.33	4660.83
	11.56	5029.17	4767.08
	11.58	5213.33	4519.17
	11.6	5411.67	4278.33
	11.62	5355	4611.25
	11.64	5631.25	4873.33
	11.66	5532.08	4597.08
	11.68	5305.42	5071.67
	11.7	5114.17	4760
	11.72	5199.17	4944.17
	11.74	4972.5	4497.92
	11.76	5022.08	4675
	11.78	5291.25	4568.75
	11.8	5277.08	4667.92
	11.82	5305.42	4795.42
	11.84	5262.92	4866.25
	11.86	5022.08	4731.67
	11.88	5333.75	5121.25
	11.9	5659.58	4752.92
	11.92	5461.25	4767.08
	11.94	5135.42	4653.75
	11.96	4965.42	5085.83
	11.98	5539.17	4547.5
	12	5220.42	4611.25
	12.02	5432.92	4767.08
	12.04	5333.75	4490.83
	12.06	5192.08	4760
	12.08	5432.92	4837.92
	12.1	5440	4611.25
	12.12	5482.5	4767.08
	12.14	5631.25	5142.5
	12.16	5213.33	4816.67
	12.18	5666.67	4873.33
	12.2	5404.58	4582.92
	12.22	5270	4611.25
	12.24	5192.08	4625.42
	12.26	5404.58	4823.75
	12.28	5447.08	5022.08
	12.3	5383.33	4646.67
	12.32	4993.75	4752.92
	12.34	5092.92	4512.08
	12.36	5177.92	4972.5
	12.38	5078.75	4901.67
	12.4	5489.58	4618.33
	12.42	5185	4597.08
	12.44	5404.58	4788.33
	12.46	5050.42	4866.25
	12.48	4993.75	4852.08
	12.5	5517.92	4979.58
	12.52	5142.5	4837.92
	12.54	5517.92	4908.75
	12.56	5185	5050.42
	12.58	5617.08	4738.75
	12.6	5234.58	4731.67
	12.62	5206.25	5000.83
	12.64	5071.67	4930
	12.66	5326.67	4696.25
	12.68	4958.33	4738.75
	12.7	5248.75	4823.75
	12.72	5135.42	4660.83
	12.74	5305.42	5043.33
	12.76	5411.67	4993.75
	12.78	5581.67	4937.08
	12.8	5510.83	5284.17
	12.82	5227.5	4731.67
	12.84	5284.17	4852.08
	12.86	5340.83	4873.33
	12.88	5085.83	4880.42
	12.9	5440	5015
	12.92	5496.67	4639.58
	12.94	5631.25	4795.42
	12.96	5170.83	4752.92
	12.98	5220.42	4752.92
	13	5355	5234.58
	13.02	5510.83	5085.83
	13.04	5454.17	4781.25
	13.06	5227.5	4894.58
	13.08	5447.08	4618.33
	13.1	5100	4816.67
	13.12	5255.83	4809.58
	13.14	5588.75	4951.25
	13.16	5369.17	4915.83
	13.18	5362.08	5078.75
	13.2	5659.58	5114.17
	13.22	5241.67	5064.58
	13.24	5610	4965.42
	13.26	5206.25	4965.42
	13.28	5532.08	4979.58
	13.3	5560.42	4986.67
	13.32	5432.92	4880.42
	13.34	5673.75	4816.67
	13.36	5723.33	4781.25
	13.38	5475.42	4816.67
	13.4	5475.42	5128.33
	13.42	5574.58	5036.25
	13.44	5241.67	5050.42
	13.46	5907.5	5022.08
	13.48	5610	4880.42
	13.5	5581.67	5007.92
	13.52	5581.67	5411.67
	13.54	5659.58	5043.33
	13.56	5326.67	4965.42
	13.58	5687.92	5376.25
	13.6	5461.25	5234.58
	13.62	5617.08	5114.17
	13.64	5801.25	4837.92
	13.66	5751.67	5163.75
	13.68	5355	4774.17
	13.7	5418.75	5142.5
	13.72	5617.08	5078.75
	13.74	5468.33	5347.92
	13.76	5624.17	5071.67
	13.78	6254.58	5602.92
	13.8	5687.92	5036.25
	13.82	5865	5192.08
	13.84	5567.5	5036.25
	13.86	6197.92	5092.92
	13.88	5780	5149.58
	13.9	5935.83	5298.33
	13.92	5886.25	4922.92
	13.94	5723.33	5411.67
	13.96	5652.5	5015
	13.98	5886.25	4866.25
	14	6077.5	5255.83
	14.02	5730.42	4873.33
	14.04	5957.08	5220.42
	14.06	5907.5	5078.75
	14.08	5567.5	5170.83
	14.1	6006.67	5170.83
	14.12	5893.33	5369.17
	14.14	5751.67	5503.75
	14.16	6148.33	5376.25
	14.18	5872.08	5262.92
	14.2	5787.08	5638.33
	14.22	6105.83	5801.25
	14.24	6027.92	5206.25
	14.26	6318.33	5546.25
	14.28	6035	5362.08
	14.3	5992.5	5319.58
	14.32	6141.25	5461.25
	14.34	6566.25	5248.75
	14.36	6056.25	5461.25
	14.38	6375	5716.25
	14.4	5730.42	5425.83
	14.42	6105.83	5567.5
	14.44	6502.5	5340.83
	14.46	6537.92	5355
	14.48	6637.08	5525
	14.5	7076.25	5638.33
	14.52	6913.33	5645.42
	14.54	6169.58	5687.92
	14.56	5978.33	5617.08
	14.58	6821.25	5730.42
	14.6	6729.17	5595.83
	14.62	7069.17	5914.58
	14.64	6807.08	5950
	14.66	6495.42	5588.75
	14.68	6693.75	5850.83
	14.7	6630	5418.75
	14.72	6587.5	5595.83
	14.74	7225	5539.17
	14.76	6573.33	5836.67
	14.78	6445.83	5454.17
	14.8	6885	5624.17
	14.82	6934.58	5900.42
	14.84	6849.58	5879.17
	14.86	6608.75	6275.83
	14.88	6750.42	5865
	14.9	6729.17	5737.5
	14.92	6488.33	6268.75
	14.94	6877.92	6134.17
	14.96	7168.33	6063.33
	14.98	6835.42	5808.33
	15	7033.75	5695
	15.02	6792.92	6360.83
	15.04	7154.17	6254.58
	15.06	7182.5	5808.33
	15.08	7055	6226.25
	15.1	7359.58	5900.42
	15.12	6885	6084.58
	15.14	7543.75	6382.08
	15.16	6807.08	6353.75
	15.18	7387.92	6190.83
	15.2	7664.17	6452.92
	15.22	7593.33	6367.92
	15.24	7232.08	6346.67
	15.26	7678.33	6622.92
	15.28	7543.75	6771.67
	15.3	7607.5	6842.5
	15.32	7678.33	6530.83
	15.34	7862.5	6594.58
	15.36	7947.5	6396.25
	15.38	8053.75	6516.67
	15.4	7756.25	6863.75
	15.42	7310	6530.83
	15.44	8152.92	6460
	15.46	7763.33	6849.58
	15.48	7827.08	6998.33
	15.5	7855.42	6955.83
	15.52	8308.75	7026.67
	15.54	7968.75	6991.25
	15.56	8237.92	6821.25
	15.58	8223.75	6970
	15.6	8124.58	6906.25
	15.62	7862.5	6814.17
	15.64	8167.08	7104.58
	15.66	8755	6984.17
	15.68	8365.42	7161.25
	15.7	8075	7274.58
	15.72	8521.25	7472.92
	15.74	8634.58	7288.75
	15.76	8358.33	7614.58
	15.78	8641.67	7409.17
	15.8	8549.58	7140
	15.82	8407.92	7317.08
	15.84	8620.42	7593.33
	15.86	9215.42	7515.42
	15.88	9038.33	7395
	15.9	9215.42	7565
	15.92	9144.58	7876.67
	15.94	8988.75	7565
	15.96	9456.25	8259.17
	15.98	9010	8103.33
	16	9102.08	7352.5
	16.02	9597.92	7997.08
	16.04	9852.92	7395
	16.06	9952.08	8039.58
	16.08	10100.8	8018.33
	16.1	9732.5	8223.75
	16.12	10093.8	8592.08
	16.14	9860	8358.33
	16.16	10490.4	8032.5
	16.18	9952.08	8188.33
	16.2	10185.8	7848.33
	16.22	10377.1	8308.75
	16.24	10455	8188.33
	16.26	10568.3	8528.33
	16.28	10299.2	8485.83
	16.3	10277.9	8677.08
	16.32	10965	8740.83
	16.34	10433.8	8670
	16.36	10625	8514.17
	16.38	11205.8	8783.33
	16.4	11333.3	8981.67
	16.42	10802.1	9066.67
	16.44	11220	8726.67
	16.46	11269.6	9201.25
	16.48	11028.8	8825.83
	16.5	11035.8	9109.17
	16.52	11864.6	9293.33
	16.54	11368.8	9328.75
	16.56	11375.8	9810.42
	16.58	11659.2	9576.67
	16.6	11645	9937.92
	16.62	12636.7	9590.83
	16.64	12190.4	9470.42
	16.66	12169.2	9916.67
	16.68	12608.3	10355.8
	16.7	12431.3	10030
	16.72	12155	10030
	16.74	12480.8	10157.5
	16.76	12622.5	10299.2
	16.78	12580	10851.7
	16.8	12495	10299.2
	16.82	12969.6	10667.5
	16.84	12827.9	10221.3
	16.86	13394.6	10497.5
	16.88	13557.5	10440.8
	16.9	13302.5	10702.9
	16.92	13699.2	11042.9
	16.94	14336.7	11319.2
	16.96	14379.2	11524.6
	16.98	14095.8	11418.3
	17	13770	11659.2
	17.02	14478.3	11992.1
	17.04	14095.8	11255.4
	17.06	14258.8	11744.2
	17.08	14726.3	11878.8
	17.1	14846.7	11829.2
	17.12	15045	12155
	17.14	15186.7	12303.8
	17.16	15725	12162.1
	17.18	15944.6	12785.4
	17.2	15300	12417.1
	17.22	15406.3	12707.5
	17.24	16291.7	12657.9
	17.26	15654.2	13231.7
	17.28	16518.3	13012.1
	17.3	16277.5	13642.5
	17.32	17417.9	13515
	17.34	16737.9	13401.7
	17.36	16943.3	13890.4
	17.38	17432.1	13975.4
	17.4	16681.3	13876.3
	17.42	17665.8	14088.8
	17.44	17821.7	14435.8
	17.46	17510	14910.4
	17.48	18225.4	14513.8
	17.5	18097.9	14244.6
	17.52	17757.9	14393.3
	17.54	18480.4	14875
	17.56	18707.1	15066.3
	17.58	18862.9	14782.9
	17.6	19493.3	15576.3
	17.62	19571.3	15788.8
	17.64	19620.8	14974.2
	17.66	19897.1	16050.8
	17.68	20116.7	15760.4
	17.7	20265.4	16185.4
	17.72	20237.1	15795.8
	17.74	20676.3	16454.6
	17.76	20895.8	17056.7
	17.78	21129.6	17035.4
	17.8	21497.9	17276.3
	17.82	21752.9	17488.8
	17.84	21058.8	17857.1
	17.86	21816.7	17935
	17.88	22935.8	18027.1
	17.9	22879.2	18678.8
	17.92	21752.9	18402.5
	17.94	23077.5	19132.1
	17.96	23176.7	19103.8
	17.98	23807.1	19422.5
	18	24069.2	19932.5
	18.02	24295.8	20796.7
	18.04	24472.9	21065.8
	18.06	24997.1	21632.5
	18.08	25783.3	23375
	18.1	27256.7	22383.3
	18.12	27943.8	24784.6
	18.14	28630.8	25875.4
	18.16	29211.7	25932.1
	18.18	30975.4	28645
	18.2	31131.3	29983.8
	18.22	31754.6	31258.8
	18.24	33022.5	32434.6
	18.26	32250.4	33213.8
	18.28	32895	33886.7
	18.3	34099.2	34715.4
	18.32	33312.9	34106.3
	18.34	33284.6	34262.1
	18.36	33277.5	33964.6
	18.38	32880.8	32342.5
	18.4	32002.5	32250.4
	18.42	31676.7	30507.9
	18.44	30557.5	29742.9
	18.46	29282.5	29247.1
	18.48	28567.1	29098.3
	18.5	27235.4	28078.3
	18.52	26435	26555.4
	18.54	25500	24338.3
	18.56	24912.1	22964.2
	18.58	23382.1	22078.8
	18.6	23084.6	20867.5
	18.62	23566.3	19656.3
	18.64	23495.4	18650.4
	18.66	22942.9	19004.6
	18.68	22751.7	18218.3
	18.7	22588.8	18317.5
	18.72	21852.1	17871.3
	18.74	22340.8	17701.3
	18.76	22461.3	17184.2
	18.78	22057.5	17750.8
	18.8	22305.4	17240.8
	18.82	22440	17750.8
	18.84	22347.9	17311.7
	18.86	22022.1	17460.4
	18.88	22319.6	17446.3
	18.9	22857.9	17460.4
	18.92	21901.7	17141.7
	18.94	22461.3	17403.8
	18.96	21745.8	17007.1
	18.98	21993.8	17035.4
	19	22298.3	16553.8
	19.02	22156.7	17283.3
	19.04	22617.1	17417.9
	19.06	22227.5	17580.8
	19.08	22425.8	17134.6
	19.1	21802.5	16575
	19.12	22241.7	17177.1
	19.14	22007.9	16872.5
	19.16	22362.1	17028.3
	19.18	22581.7	17184.2
	19.2	21837.9	17148.8
	19.22	22546.3	17347.1
	19.24	21710.4	17722.5
	19.26	21611.3	16546.7
	19.28	22702.1	16475.8
	19.3	22468.3	16865.4
	19.32	23282.9	17007.1
	19.34	22517.9	17198.3
	19.36	22163.8	17077.9
	19.38	22369.2	17297.5
	19.4	21958.3	17963.3
	19.42	22092.9	17425
	19.44	22383.3	17417.9
	19.46	22107.1	17184.2
	19.48	22262.9	16907.9
	19.5	22326.7	17297.5
	19.52	22326.7	17630.4
	19.54	21915.8	17184.2
	19.56	22326.7	17113.3
	19.58	23530.8	17120.4
	19.6	22758.8	18005.8
	19.62	23205	17920.8
	19.64	22850.8	17672.9
	19.66	22617.1	18204.2
	19.68	23120	18133.3
	19.7	23346.7	17226.7
	19.72	22702.1	18027.1
	19.74	22765.8	17892.5
	19.76	23934.6	17821.7
	19.78	23148.3	18161.7
	19.8	23148.3	17814.6
	19.82	23948.8	18126.3
	19.84	24324.2	18742.5
	19.86	24727.9	18324.6
	19.88	24628.8	19040
	19.9	24246.3	19557.1
	19.92	24791.7	18310.4
	19.94	25230.8	18565.4
	19.96	24621.7	19408.3
	19.98	24494.2	18685.8
	20	24968.8	18218.3
	20.02	24919.2	19337.5
	20.04	26045.4	19720
	20.06	25556.7	19691.7
	20.08	25577.9	19982.1
	20.1	25925	19897.1
	20.12	25648.8	19875.8
	20.14	25995.8	19429.6
	20.16	26130.4	19783.8
	20.18	26187.1	20180.4
	20.2	25769.2	20166.3
	20.22	26350	20562.9
	20.24	27809.2	19982.1
	20.26	26874.2	20137.9
	20.28	26824.6	20796.7
	20.3	26760.8	20548.8
	20.32	27561.3	20555.8
	20.34	27908.3	20492.1
	20.36	28581.3	20591.3
	20.38	27568.3	21207.5
	20.4	27462.1	20350.4
	20.42	27525.8	20180.4
	20.44	27008.8	21207.5
	20.46	27816.3	21065.8
	20.48	28021.7	21030.4
	20.5	27554.2	21058.8
	20.52	28673.3	21257.1
	20.54	27993.3	20584.2
	20.56	27405.4	21710.4
	20.58	27490.4	20485
	20.6	27044.2	20676.3
	20.62	27809.2	21044.6
	20.64	27993.3	21696.3
	20.66	27702.9	21044.6
	20.68	27249.6	21023.3
	20.7	26966.3	20584.2
	20.72	27115	20761.3
	20.74	27086.7	20187.5
	20.76	27575.4	20952.5
	20.78	27561.3	20619.6
	20.8	27058.3	21094.2
	20.82	26675.8	19826.3
	20.84	27256.7	20768.3
	20.86	27667.5	21172.1
	20.88	26442.1	20166.3
	20.9	26342.9	19946.7
	20.92	25577.9	20074.2
	20.94	26605	20244.2
	20.96	25747.9	19457.9
	20.98	26017.1	20222.9
	21	25903.8	19996.3
	21.02	25230.8	19797.9
	21.04	25308.8	19004.6
	21.06	25230.8	19110.8
	21.08	24954.6	19245.4
	21.1	24472.9	19110.8
	21.12	24706.7	19535.8
	21.14	23906.3	19195.8
	21.16	24706.7	19096.7
	21.18	23814.2	18912.5
	21.2	23169.6	18324.6
	21.22	23332.5	18105
	21.24	23311.3	18480.4
	21.26	23367.9	18692.9
	21.28	22588.8	18296.3
	21.3	21745.8	18827.5
	21.32	22355	18303.3
	21.34	22525	18367.1
	21.36	22170.8	17573.8
	21.38	22695	17871.3
	21.4	22383.3	17779.2
	21.42	21597.1	17070.8
	21.44	21745.8	17368.3
	21.46	21937.1	17070.8
	21.48	20010.4	16447.5
	21.5	21002.1	17042.5
	21.52	21065.8	17354.2
	21.54	21441.3	17021.3
	21.56	20647.9	17602.1
	21.58	20570	17028.3
	21.6	20159.2	16837.1
	21.62	20973.8	16397.9
	21.64	19975	16582.1
	21.66	20180.4	16560.8
	21.68	19861.7	16192.5
	21.7	19691.7	16440.4
	21.72	20208.8	16610.4
	21.74	20003.3	15866.7
	21.76	20152.1	16674.2
	21.78	19465	16227.9
	21.8	19337.5	15972.9
	21.82	18955	16164.2
	21.84	19826.3	15540.8
	21.86	19160.4	15802.9
	21.88	19266.7	16036.7
	21.9	19174.6	15753.3
	21.92	19734.2	16688.3
	21.94	19656.3	15852.5
	21.96	19670.4	15732.1
	21.98	18629.2	15774.6
	22	18593.8	15321.3
	22.02	18990.4	15725
	22.04	19054.2	15491.3
	22.06	19280.8	15406.3
	22.08	18905.4	15887.9
	22.1	18997.5	15406.3
	22.12	18615	15873.8
	22.14	18211.3	14967.1
	22.16	17942.1	15540.8
	22.18	18041.3	15774.6
	22.2	17821.7	16157.1
	22.22	18423.8	15505.4
	22.24	18345.8	15880.8
	22.26	18388.3	15399.2
	22.28	18501.7	15618.8
	22.3	17800.4	15073.3
	22.32	18289.2	15810
	22.34	18352.9	15732.1
	22.36	18884.2	15781.7
	22.38	18749.6	15717.9
	22.4	17708.3	15689.6
	22.42	18352.9	15399.2
	22.44	17871.3	15576.3
	22.46	18211.3	15675.4
	22.48	17871.3	15951.7
	22.5	18381.3	15300
	22.52	17814.6	15710.8
	22.54	18345.8	16065
	22.56	18296.3	15271.7
	22.58	18062.5	15484.2
	22.6	18487.5	15916.3
	22.62	18374.2	15342.5
	22.64	17488.8	16001.3
	22.66	18338.8	16072.1
	22.68	17687.1	15215
	22.7	18246.7	16114.6
	22.72	17998.8	15597.5
	22.74	17878.3	16029.6
	22.76	18083.8	15193.8
	22.78	18629.2	15625.8
	22.8	18530	15597.5
	22.82	17729.6	15732.1
	22.84	17899.6	15781.7
	22.86	17368.3	15717.9
	22.88	17573.8	15420.4
	22.9	17807.5	16029.6
	22.92	18636.3	15987.1
	22.94	17998.8	15455.8
	22.96	17736.7	16482.9
	22.98	17481.7	16128.8
	23	17927.9	16327.1
	23.02	17085	15654.2
	23.04	17396.7	16376.7
	23.06	17226.7	15965.8
	23.08	17382.5	15406.3
	23.1	17198.3	16256.3
	23.12	17219.6	16383.8
	23.14	17170	16397.9
	23.16	16745	16072.1
	23.18	16808.8	16050.8
	23.2	17623.3	15668.3
	23.22	17347.1	16036.7
	23.24	17524.2	16419.2
	23.26	17396.7	15916.3
	23.28	16716.7	15682.5
	23.3	16801.7	16256.3
	23.32	16936.3	15689.6
	23.34	16723.8	16702.5
	23.36	16518.3	15994.2
	23.38	16617.5	16681.3
	23.4	16029.6	15760.4
	23.42	16142.9	16773.3
	23.44	16596.3	16879.6
	23.46	16334.2	16815.8
	23.48	16249.2	17587.9
	23.5	16320	17828.8
	23.52	16008.3	18430.8
	23.54	15739.2	19040
	23.56	16688.3	19287.9
	23.58	15555	20173.3
	23.6	15370.8	21094.2
	23.62	16043.8	21065.8
	23.64	15831.3	22135.4
	23.66	16036.7	23063.3
	23.68	15774.6	23934.6
	23.7	15838.3	25216.7
	23.72	16050.8	24798.8
	23.74	15717.9	25046.7
	23.76	15498.3	24324.2
	23.78	15604.6	24444.6
	23.8	15512.5	23948.8
	23.82	15958.8	22772.9
	23.84	15448.8	21788.3
	23.86	15392.1	21278.3
	23.88	15137.1	19521.7
	23.9	15073.3	19238.3
	23.92	15349.6	18069.6
	23.94	15045	17205.4
	23.96	15016.7	16858.3
	23.98	14995.4	16815.8
	24	15087.5	15880.8
	24.02	14952.9	15611.7
	24.04	15739.2	15023.8
	24.06	15576.3	14825.4
	24.08	15052.1	14896.3
	24.1	15066.3	14350.8
	24.12	15377.9	14726.3
	24.14	15137.1	14733.3
	24.16	15363.8	14641.3
	24.18	14988.3	14598.8
	24.2	14790	14223.3
	24.22	15590.4	13571.7
	24.24	15151.3	14280
	24.26	15377.9	14202.1
	24.28	15406.3	13430
	24.3	15307.1	14081.7
	24.32	15654.2	13798.3
	24.34	15052.1	14450
	24.36	14690.8	13500.8
	24.38	15880.8	13330.8
	24.4	15335.4	13444.2
	24.42	14655.4	13486.7
	24.44	15172.5	14315.4
	24.46	14733.3	14095.8
	24.48	15087.5	13798.3
	24.5	15158.3	14095.8
	24.52	15108.8	14386.3
	24.54	15115.8	14442.9
	24.56	15958.8	13585.8
	24.58	16305.8	14209.2
	24.6	15300	13826.7
	24.62	15484.2	14230.4
	24.64	16072.1	14563.3
	24.66	15774.6	14804.2
	24.68	15590.4	14797.1
	24.7	15682.5	14747.5
	24.72	15937.5	14117.1
	24.74	15491.3	14343.8
	24.76	16093.3	14712.1
	24.78	16036.7	14202.1
	24.8	15980	14797.1
	24.82	16688.3	14549.2
	24.84	16617.5	14747.5
	24.86	16298.8	14584.6
	24.88	16737.9	15420.4
	24.9	17311.7	14910.4
	24.92	16886.7	14811.3
	24.94	17247.9	14747.5
	24.96	18069.6	15300
	24.98	17524.2	15441.7
	25	16617.5	15151.3
	25.02	16992.9	15059.2
	25.04	17595	15002.5
	25.06	16822.9	16157.1
	25.08	17155.8	16135.8
	25.1	17857.1	15519.6
	25.12	17332.9	15937.5
	25.14	18112.1	16468.8
	25.16	18069.6	15802.9
	25.18	18253.8	16142.9
	25.2	18728.3	16107.5
	25.22	17864.2	15987.1
	25.24	19748.3	16150
	25.26	18742.5	16780.4
	25.28	18671.7	16985.8
	25.3	18947.9	16504.2
	25.32	18508.8	16964.6
	25.34	18714.2	16121.7
	25.36	18884.2	17290.4
	25.38	19776.7	17580.8
	25.4	19507.5	16858.3
	25.42	19344.6	17467.5
	25.44	19252.5	17070.8
	25.46	20718.8	17134.6
	25.48	19904.2	17885.4
	25.5	19996.3	18232.5
	25.52	19776.7	17793.3
	25.54	19953.8	17871.3
	25.56	21165	17857.1
	25.58	20853.3	18097.9
	25.6	20166.3	17864.2
	25.62	20414.2	18253.8
	25.64	20917.1	18607.9
	25.66	20194.6	17800.4
	25.68	19854.6	18161.7
	25.7	20088.3	17439.2
	25.72	19677.5	17722.5
	25.74	20145	18105
	25.76	20357.5	17842.9
	25.78	19465	17892.5
	25.8	20017.5	18027.1
	25.82	20088.3	17942.1
	25.84	19457.9	18331.7
	25.86	20520.4	17644.6
	25.88	20251.3	17899.6
	25.9	20371.7	18445
	25.92	19443.8	17375.4
	25.94	19975	18239.6
	25.96	19989.2	18345.8
	25.98	20116.7	18289.2
	26	19762.5	18324.6
	26.02	19911.3	18218.3
	26.04	20152.1	17538.3
	26.06	20045.8	17417.9
	26.08	19847.5	17665.8
	26.1	19627.9	17538.3
	26.12	19953.8	17318.8
	26.14	19280.8	17680
	26.16	19911.3	17495.8
	26.18	19677.5	17644.6
	26.2	18636.3	17658.8
	26.22	19705.8	17311.7
	26.24	18707.1	17750.8
	26.26	18841.7	17056.7
	26.28	19351.7	16461.7
	26.3	18898.3	16688.3
	26.32	18487.5	16936.3
	26.34	18855.8	16730.8
	26.36	18473.3	16808.8
	26.38	18763.8	16858.3
	26.4	17701.3	16327.1
	26.42	17920.8	15760.4
	26.44	17531.3	16589.2
	26.46	17906.7	16667.1
	26.48	18473.3	15739.2
	26.5	18027.1	16242.1
	26.52	16822.9	16532.5
	26.54	17991.7	16142.9
	26.56	16957.5	15540.8
	26.58	17757.9	15392.1
	26.6	17297.5	15824.2
	26.62	17389.6	15151.3
	26.64	17531.3	15611.7
	26.66	17538.3	15222.1
	26.68	17439.2	15278.8
	26.7	17198.3	15250.4
	26.72	16596.3	15030.8
	26.74	16199.6	14924.6
	26.76	16589.2	14464.2
	26.78	16192.5	15130
	26.8	16291.7	14917.5
	26.82	16065	14896.3
	26.84	15767.5	14329.6
	26.86	16015.4	14294.2
	26.88	15696.7	14506.7
	26.9	15887.9	14499.6
	26.92	15824.2	13550.4
	26.94	15519.6	14003.8
	26.96	15540.8	14195
	26.98	15462.9	13890.4
	27	15130	14308.3
	27.02	14797.1	13621.3
	27.04	15037.9	14046.3
	27.06	15066.3	13607.1
	27.08	14896.3	13267.1
	27.1	14931.7	13621.3
	27.12	14825.4	13628.3
	27.14	15066.3	13685
	27.16	14428.8	13536.3
	27.18	14938.8	12742.9
	27.2	14180.8	12948.3
	27.22	13940	12785.4
	27.24	14357.9	12835
	27.26	13833.8	12417.1
	27.28	14081.7	12849.2
	27.3	13706.3	12934.2
	27.32	13741.7	12544.6
	27.34	13430	12615.4
	27.36	13940	12615.4
	27.38	13500.8	12410
	27.4	13437.1	12218.8
	27.42	12997.9	12183.3
	27.44	13515	11864.6
	27.46	13075.8	12062.9
	27.48	13026.3	11276.7
	27.5	12990.8	11120.8
	27.52	13097.1	11552.9
	27.54	12622.5	11517.5
	27.56	12615.4	11722.9
	27.58	12891.7	11418.3
	27.6	12785.4	11382.9
	27.62	12927.1	11375.8
	27.64	11992.1	10908.3
	27.66	11942.5	11574.2
	27.68	11560	11113.8
	27.7	12466.7	11000.4
	27.72	12643.8	10929.6
	27.74	12268.3	11021.7
	27.76	11836.3	11035.8
	27.78	12176.3	10447.9
	27.8	12452.5	11120.8
	27.82	11560	10632.1
	27.84	11616.7	10426.7
	27.86	11106.7	10660.4
	27.88	11156.3	10639.2
	27.9	11000.4	10547.1
	27.92	11269.6	10100.8
	27.94	11092.5	10171.7
	27.96	11113.8	10185.8
	27.98	10915.4	10100.8
	28	11347.5	9739.58
	28.02	11191.7	10292.1
	28.04	11021.7	9867.08
	28.06	10780.8	10122.1
	28.08	10759.6	9860
	28.1	10653.3	10178.8
	28.12	10249.6	9732.5
	28.14	10532.9	9753.75
	28.16	10242.5	9817.5
	28.18	9661.67	9654.58
	28.2	10603.8	9675.83
	28.22	10377.1	9569.58
	28.24	10299.2	9243.75
	28.26	10164.6	9605
	28.28	9541.25	9647.5
	28.3	9845.83	9293.33
	28.32	9782.08	9222.5
	28.34	9952.08	9095
	28.36	9760.83	9583.75
	28.38	9463.33	8386.67
	28.4	9661.67	8755
	28.42	9746.67	9378.33
	28.44	9194.17	9087.92
	28.46	9456.25	9052.5
	28.48	9272.08	8528.33
	28.5	9194.17	8606.25
	28.52	9265	8903.75
	28.54	9038.33	9017.08
	28.56	9017.08	8620.42
	28.58	8981.67	9250.83
	28.6	9045.42	8252.08
	28.62	9087.92	8868.33
	28.64	8861.25	8832.92
	28.66	8698.33	8450.42
	28.68	8620.42	8620.42
	28.7	8606.25	8542.5
	28.72	8995.83	8330
	28.74	8542.5	8400.83
	28.76	8549.58	8861.25
	28.78	8634.58	8677.08
	28.8	8464.58	8797.5
	28.82	8514.17	8393.75
	28.84	8818.75	8308.75
	28.86	7926.25	8889.58
	28.88	8344.17	8436.25
	28.9	8429.17	8379.58
	28.92	8096.25	8096.25
	28.94	8103.33	8528.33
	28.96	8563.75	8358.33
	28.98	8266.25	8422.08
	29	8521.25	8457.5
	29.02	8266.25	7933.33
	29.04	8372.5	8252.08
	29.06	7621.67	8266.25
	29.08	7982.92	8500
	29.1	8138.75	8308.75
	29.12	7812.92	8556.67
	29.14	7848.33	8542.5
	29.16	7600.42	8322.92
	29.18	7650	8691.25
	29.2	8117.5	8379.58
	29.22	7657.08	8273.33
	29.24	7742.08	8641.67
	29.26	7919.17	8287.5
	29.28	7557.92	8599.17
	29.3	8124.58	8627.5
	29.32	7848.33	8648.75
	29.34	7798.75	8670
	29.36	7628.75	8393.75
	29.38	7982.92	9165.83
	29.4	7359.58	9123.33
	29.42	7961.67	8067.92
	29.44	7387.92	8825.83
	29.46	7706.67	9371.25
	29.48	7472.92	9073.75
	29.5	7508.33	9442.08
	29.52	7805.83	9215.42
	29.54	7919.17	9831.67
	29.56	7614.58	10150.4
	29.58	7642.92	10107.9
	29.6	7593.33	10292.1
	29.62	7657.08	10858.8
	29.64	7550.83	10986.3
	29.66	7720.83	11666.3
	29.68	7225	11963.8
	29.7	7387.92	13458.3
	29.72	7664.17	14457.1
	29.74	7217.92	14832.5
	29.76	7444.58	16157.1
	29.78	7260.42	17474.6
	29.8	6828.33	18969.2
	29.82	6771.67	20074.2
	29.84	7196.67	22227.5
	29.86	6991.25	23998.3
	29.88	6856.67	24968.8
	29.9	7210.83	27192.9
	29.92	6757.5	27816.3
	29.94	6736.25	28106.7
	29.96	6892.08	28949.6
	29.98	6587.5	28411.3
	30	6424.58	27979.2
	30.02	6856.67	26144.6
	30.04	6452.92	24104.6
	30.06	6658.33	22758.8
	30.08	6870.83	20442.5
	30.1	6594.58	18678.8
	30.12	6360.83	16185.4
	30.14	6870.83	14712.1
	30.16	6516.67	13302.5
	30.18	6233.33	12084.2
	30.2	6367.92	11404.2
	30.22	6573.33	10894.2
	30.24	6353.75	9824.58
	30.26	6537.92	9378.33
	30.28	6658.33	9590.83
	30.3	6686.67	8726.67
	30.32	6240.42	8606.25
	30.34	6821.25	8294.58
	30.36	6601.67	8025.42
	30.38	6502.5	7933.33
	30.4	6226.25	7699.58
	30.42	6771.67	7812.92
	30.44	6474.17	7281.67
	30.46	6042.08	7267.5
	30.48	6467.08	7196.67
	30.5	6651.25	7076.25
	30.52	6346.67	7217.92
	30.54	6006.67	7246.25
	30.56	6098.75	7154.17
	30.58	6127.08	7267.5
	30.6	6431.67	6941.67
	30.62	6148.33	6509.58
	30.64	5872.08	6707.92
	30.66	5886.25	7090.42
	30.68	5921.67	6707.92
	30.7	6290	6672.5
	30.72	6417.5	6495.42
	30.74	6304.17	6545
	30.76	6594.58	6297.08
	30.78	6417.5	6729.17
	30.8	6261.67	6452.92
	30.82	6240.42	6835.42
	30.84	6339.58	6672.5
	30.86	6148.33	6516.67
	30.88	6261.67	7019.58
	30.9	6545	6700.83
	30.92	6297.08	6587.5
	30.94	6098.75	7154.17
	30.96	5985.42	6410.42
	30.98	6127.08	6311.25
	31	6155.42	6523.75
	31.02	6389.17	6630
	31.04	6027.92	7132.92
	31.06	6148.33	6707.92
	31.08	6027.92	6665.42
	31.1	5772.92	6785.83
	31.12	6268.75	6807.08
	31.14	6530.83	6686.67
	31.16	6120	6318.33
	31.18	6452.92	6452.92
	31.2	6509.58	6601.67
	31.22	6226.25	7062.08
	31.24	6219.17	6800
	31.26	6219.17	6792.92
	31.28	6325.42	6863.75
	31.3	6169.58	6743.33
	31.32	6282.92	6814.17
	31.34	6056.25	6375
	31.36	6509.58	6431.67
	31.38	6389.17	6375
	31.4	6566.25	6821.25
	31.42	6481.25	6998.33
	31.44	6863.75	6778.75
	31.46	6318.33	6566.25
	31.48	6353.75	6630
	31.5	6828.33	7026.67
	31.52	6566.25	6530.83
	31.54	6190.83	7019.58
	31.56	6240.42	6757.5
	31.58	6247.5	6984.17
	31.6	6552.08	7175.42
	31.62	6608.75	6920.42
	31.64	6452.92	7033.75
	31.66	6545	6651.25
	31.68	6672.5	6828.33
	31.7	6764.58	6998.33
	31.72	6778.75	7040.83
	31.74	6559.17	7140
	31.76	6594.58	7239.17
	31.78	6899.17	7125.83
	31.8	6906.25	7416.25
	31.82	6679.58	7770.42
	31.84	6970	6991.25
	31.86	6686.67	7550.83
	31.88	6693.75	7232.08
	31.9	6516.67	7210.83
	31.92	6559.17	6955.83
	31.94	6367.92	7210.83
	31.96	6637.08	6962.92
	31.98	6318.33	7132.92
	32	6431.67	7352.5
	32.02	6282.92	7246.25
	32.04	6382.08	6941.67
	32.06	6495.42	6828.33
	32.08	6502.5	6679.58
	32.1	6325.42	7154.17
	32.12	6183.75	6715
	32.14	6552.08	6715
	32.16	6332.5	6523.75
	32.18	6035	6637.08
	32.2	6190.83	6105.83
	32.22	6523.75	7182.5
	32.24	6410.42	6899.17
	32.26	6042.08	6615.83
	32.28	6233.33	6318.33
	32.3	6155.42	6495.42
	32.32	6077.5	6715
	32.34	6545	6084.58
	32.36	6559.17	6559.17
	32.38	6063.33	6467.08
	32.4	5730.42	6495.42
	32.42	6127.08	6502.5
	32.44	6141.25	6601.67
	32.46	5957.08	6396.25
	32.48	5879.17	6396.25
	32.5	5808.33	6332.5
	32.52	5865	6594.58
	32.54	6148.33	6757.5
	32.56	5985.42	6460
	32.58	5765.83	6715
	32.6	6063.33	6091.67
	32.62	6290	6105.83
	32.64	5950	6070.42
	32.66	5914.58	6247.5
	32.68	5539.17	6254.58
	32.7	6091.67	6247.5
	32.72	6020.83	6183.75
	32.74	5836.67	6318.33
	32.76	6120	6233.33
	32.78	5935.83	6396.25
	32.8	5850.83	6254.58
	32.82	5645.42	6247.5
	32.84	5893.33	6346.67
	32.86	5510.83	6035
	32.88	5744.58	6148.33
	32.9	6120	6042.08
	32.92	5872.08	5659.58
	32.94	5638.33	5914.58
	32.96	5539.17	5772.92
	32.98	6020.83	5985.42
	33	5829.58	5808.33
	33.02	5702.08	6190.83
	33.04	5503.75	6424.58
	33.06	5581.67	5964.17
	33.08	5971.25	6120
	33.1	5730.42	6240.42
	33.12	5440	6155.42
	33.14	5744.58	6155.42
	33.16	5588.75	6091.67
	33.18	5595.83	5850.83
	33.2	5539.17	5914.58
	33.22	5879.17	6183.75
	33.24	5425.83	6006.67
	33.26	5553.33	6120
	33.28	5546.25	5964.17
	33.3	5709.17	6027.92
	33.32	5539.17	5879.17
	33.34	5156.67	5992.5
	33.36	5510.83	5900.42
	33.38	5404.58	5985.42
	33.4	5241.67	5602.92
	33.42	5461.25	5610
	33.44	5553.33	5872.08
	33.46	5397.5	5687.92
	33.48	5369.17	5914.58
	33.5	5510.83	5942.92
	33.52	5687.92	5780
	33.54	5135.42	5865
	33.56	5532.08	5723.33
	33.58	5390.42	5425.83
	33.6	5723.33	5985.42
	33.62	5872.08	6098.75
	33.64	5326.67	5815.42
	33.66	5241.67	5815.42
	33.68	5333.75	5765.83
	33.7	5043.33	5525
	33.72	5333.75	5687.92
	33.74	5397.5	5539.17
	33.76	5503.75	6219.17
	33.78	4880.42	5751.67
	33.8	4922.92	5723.33
	33.82	5369.17	5872.08
	33.84	4965.42	5425.83
	33.86	5213.33	5673.75
	33.88	5156.67	5865
	33.9	5241.67	5588.75
	33.92	5170.83	5546.25
	33.94	5022.08	5468.33
	33.96	5326.67	5234.58
	33.98	5220.42	5836.67
	34	4802.5	5787.08
	34.02	5015	5489.58
	34.04	4993.75	5340.83
	34.06	4951.25	5624.17
	34.08	5107.08	5928.75
	34.1	5192.08	5794.17
	34.12	5015	5454.17
	34.14	4951.25	5355
	34.16	5036.25	5610
	34.18	4760	5539.17
	34.2	4951.25	5390.42
	34.22	4830.83	5567.5
	34.24	4915.83	5631.25
	34.26	5284.17	5234.58
	34.28	4752.92	5602.92
	34.3	5057.5	5666.67
	34.32	4738.75	5801.25
	34.34	5036.25	5560.42
	34.36	5043.33	5815.42
	34.38	4703.33	5355
	34.4	5135.42	5482.5
	34.42	5234.58	5631.25
	34.44	4993.75	5503.75
	34.46	5036.25	5425.83
	34.48	5000.83	5397.5
	34.5	5107.08	5185
	34.52	4767.08	5482.5
	34.54	4767.08	5277.08
	34.56	5022.08	5553.33
	34.58	5043.33	5277.08
	34.6	5227.5	5432.92
	34.62	5326.67	5517.92
	34.64	4972.5	5737.5
	34.66	5092.92	5262.92
	34.68	5000.83	5241.67
	34.7	5156.67	5737.5
	34.72	5539.17	5475.42
	34.74	5177.92	5347.92
	34.76	4809.58	5468.33
	34.78	5312.5	5482.5
	34.8	4852.08	5369.17
	34.82	5262.92	5546.25
	34.84	4760	5588.75
	34.86	5177.92	5199.17
	34.88	5022.08	5241.67
	34.9	5277.08	5645.42
	34.92	4922.92	5560.42
	34.94	5100	5461.25
	34.96	4944.17	5248.75
	34.98	5050.42	5475.42
	35	5199.17	5447.08
	35.02	5602.92	5539.17
	35.04	5206.25	5659.58
	35.06	4802.5	5539.17
	35.08	5064.58	5376.25
	35.1	5142.5	5631.25
	35.12	5022.08	5234.58
	35.14	4873.33	5248.75
	35.16	4873.33	5298.33
	35.18	4965.42	5602.92
	35.2	5284.17	5057.5
	35.22	5503.75	5333.75
	35.24	5185	5574.58
	35.26	4937.08	5454.17
	35.28	5078.75	5036.25
	35.3	5326.67	5525
	35.32	5525	5772.92
	35.34	5220.42	5525
	35.36	5043.33	5234.58
	35.38	4703.33	5772.92
	35.4	5156.67	5546.25
	35.42	5085.83	5503.75
	35.44	5510.83	5617.08
	35.46	5121.25	5347.92
	35.48	5000.83	5737.5
	35.5	4937.08	5397.5
	35.52	5248.75	5298.33
	35.54	5206.25	5135.42
	35.56	5107.08	5503.75
	35.58	5022.08	5581.67
	35.6	5092.92	5673.75
	35.62	5298.33	5553.33
	35.64	5255.83	5666.67
	35.66	5121.25	5695
	35.68	5659.58	5843.75
	35.7	4986.67	5624.17
	35.72	5177.92	5482.5
	35.74	5333.75	5723.33
	35.76	5440	5489.58
	35.78	4873.33	5517.92
	35.8	5100	5695
	35.82	5213.33	5595.83
	35.84	5185	5149.58
	35.86	5015	5425.83
	35.88	5440	5340.83
	35.9	5503.75	5631.25
	35.92	5397.5	5751.67
	35.94	5071.67	5347.92
	35.96	4915.83	5631.25
	35.98	5142.5	5907.5
	36	5376.25	5482.5
	36.02	5177.92	5687.92
	36.04	5128.33	5737.5
	36.06	5510.83	5503.75
	36.08	5815.42	5794.17
	36.1	5546.25	5737.5
	36.12	5397.5	5532.08
	36.14	5355	5687.92
	36.16	5177.92	6042.08
	36.18	5128.33	5850.83
	36.2	5234.58	5794.17
	36.22	5128.33	5588.75
	36.24	5539.17	5730.42
	36.26	5397.5	5843.75
	36.28	5602.92	5872.08
	36.3	4958.33	5638.33
	36.32	5085.83	5780
	36.34	5284.17	5567.5
	36.36	5298.33	5517.92
	36.38	5397.5	5815.42
	36.4	5163.75	5652.5
	36.42	5333.75	5985.42
	36.44	5815.42	5602.92
	36.46	5517.92	5369.17
	36.48	5277.08	5390.42
	36.5	5539.17	5440
	36.52	5362.08	5610
	36.54	5319.58	5751.67
	36.56	4845	5461.25
	36.58	5284.17	5624.17
	36.6	5270	5914.58
	36.62	5588.75	5829.58
	36.64	5369.17	5503.75
	36.66	5362.08	5652.5
	36.68	5234.58	5652.5
	36.7	5291.25	5801.25
	36.72	5312.5	5638.33
	36.74	5461.25	5730.42
	36.76	5553.33	5900.42
	36.78	5638.33	5879.17
	36.8	5383.33	5872.08
	36.82	5588.75	6212.08
	36.84	5532.08	6006.67
	36.86	5808.33	6452.92
	36.88	5581.67	5772.92
	36.9	5588.75	6020.83
	36.92	5489.58	5673.75
	36.94	5702.08	6084.58
	36.96	5355	5595.83
	36.98	5305.42	6063.33
	37	5227.5	5631.25
	37.02	5170.83	5850.83
	37.04	5539.17	5957.08
	37.06	5482.5	5673.75
	37.08	5532.08	5602.92
	37.1	5468.33	5581.67
	37.12	5716.25	5177.92
	37.14	5199.17	5865
	37.16	5489.58	5510.83
	37.18	5376.25	5942.92
	37.2	5185	5957.08
	37.22	5255.83	5234.58
	37.24	5298.33	5730.42
	37.26	5305.42	5383.33
	37.28	5340.83	5326.67
	37.3	5475.42	5730.42
	37.32	5454.17	5546.25
	37.34	5369.17	5680.83
	37.36	5291.25	5794.17
	37.38	5227.5	5836.67
	37.4	5185	5468.33
	37.42	5475.42	5730.42
	37.44	5177.92	5687.92
	37.46	5312.5	5610
	37.48	5036.25	5510.83
	37.5	5085.83	5532.08
	37.52	5022.08	5737.5
	37.54	5128.33	5680.83
	37.56	4986.67	5447.08
	37.58	5064.58	5553.33
	37.6	4809.58	5631.25
	37.62	5029.17	5355
	37.64	4859.17	5454.17
	37.66	4958.33	5624.17
	37.68	5142.5	5347.92
	37.7	5029.17	5135.42
	37.72	4738.75	5631.25
	37.74	5050.42	5610
	37.76	5177.92	5206.25
	37.78	5128.33	5553.33
	37.8	4937.08	5496.67
	37.82	5135.42	5525
	37.84	5362.08	5588.75
	37.86	5107.08	5503.75
	37.88	5213.33	5425.83
	37.9	5057.5	5241.67
	37.92	4703.33	5142.5
	37.94	5071.67	5397.5
	37.96	4979.58	5659.58
	37.98	4646.67	5149.58
	38	5071.67	5588.75
	38.02	4951.25	5723.33
	38.04	5213.33	5390.42
	38.06	5078.75	5440
	38.08	5411.67	5489.58
	38.1	5156.67	5177.92
	38.12	4958.33	5220.42
	38.14	4866.25	5234.58
	38.16	4901.67	5532.08
	38.18	5078.75	5659.58
	38.2	4937.08	5369.17
	38.22	4986.67	5567.5
	38.24	5071.67	5135.42
	38.26	5015	5277.08
	38.28	4830.83	5468.33
	38.3	5015	5185
	38.32	4979.58	5546.25
	38.34	5347.92	5291.25
	38.36	4675	5227.5
	38.38	4951.25	5418.75
	38.4	5057.5	5411.67
	38.42	4667.92	5128.33
	38.44	5000.83	5404.58
	38.46	4724.58	4979.58
	38.48	4505	5248.75
	38.5	4809.58	4880.42
	38.52	4774.17	5177.92
	38.54	4568.75	5213.33
	38.56	5029.17	5177.92
	38.58	4837.92	5092.92
	38.6	4795.42	5057.5
	38.62	4837.92	5057.5
	38.64	5000.83	5369.17
	38.66	4639.58	5177.92
	38.68	4958.33	5425.83
	38.7	5029.17	5163.75
	38.72	4901.67	5100
	38.74	5057.5	4922.92
	38.76	5128.33	5114.17
	38.78	4908.75	5326.67
	38.8	4951.25	5135.42
	38.82	4837.92	5064.58
	38.84	4660.83	5213.33
	38.86	4986.67	5007.92
	38.88	4915.83	5071.67
	38.9	4859.17	5376.25
	38.92	4752.92	5503.75
	38.94	4859.17	5149.58
	38.96	4802.5	4922.92
	38.98	4653.75	5362.08
	39	4767.08	5170.83
	39.02	4767.08	5362.08
	39.04	5036.25	5567.5
	39.06	4788.33	5298.33
	39.08	5064.58	4951.25
	39.1	5241.67	5149.58
	39.12	4845	5029.17
	39.14	5227.5	5482.5
	39.16	4597.08	5312.5
	39.18	4575.83	4901.67
	39.2	5121.25	5064.58
	39.22	4519.17	5340.83
	39.24	4894.58	5404.58
	39.26	4760	5284.17
	39.28	4710.42	5461.25
	39.3	4894.58	5092.92
	39.32	4731.67	5291.25
	39.34	4788.33	5163.75
	39.36	4837.92	5468.33
	39.38	5022.08	5262.92
	39.4	4675	5121.25
	39.42	5319.58	4922.92
	39.44	4717.5	5255.83
	39.46	4816.67	5064.58
	39.48	4979.58	5326.67
	39.5	4958.33	5007.92
	39.52	4611.25	5397.5
	39.54	4604.17	5765.83
	39.56	4986.67	5043.33
	39.58	4887.5	5043.33
	39.6	4618.33	4845
	39.62	4760	5248.75
	39.64	5078.75	5050.42
	39.66	5199.17	5135.42
	39.68	4547.5	5454.17
	39.7	4922.92	5411.67
	39.72	4937.08	5454.17
	39.74	4993.75	5432.92
	39.76	4526.25	5135.42
	39.78	5000.83	5397.5
	39.8	4724.58	5000.83
	39.82	4979.58	5170.83
	39.84	4512.08	5220.42
	39.86	4944.17	5206.25
	39.88	5000.83	5185
	39.9	5262.92	5319.58
	39.92	5142.5	5425.83
	39.94	4767.08	5007.92
	39.96	4972.5	5085.83
	39.98	5135.42	5078.75
	40	4795.42	5007.92
	40.02	5170.83	4887.5
	40.04	4830.83	5036.25
	40.06	4462.5	5163.75
	40.08	4738.75	5291.25
	40.1	5057.5	5319.58
	40.12	4993.75	4951.25
	40.14	5015	4922.92
	40.16	4993.75	4979.58
	40.18	4745.83	5347.92
	40.2	4604.17	5128.33
	40.22	4908.75	5432.92
	40.24	4915.83	5142.5
	40.26	4859.17	5461.25
	40.28	4845	5496.67
	40.3	4625.42	5206.25
	40.32	4590	5298.33
	40.34	4774.17	5114.17
	40.36	4788.33	5135.42
	40.38	5192.08	5206.25
	40.4	4937.08	5036.25
	40.42	4667.92	4852.08
	40.44	4660.83	5319.58
	40.46	4958.33	5121.25
	40.48	4568.75	4830.83
	40.5	4823.75	5149.58
	40.52	4795.42	5213.33
	40.54	4675	5567.5
	40.56	4837.92	4930
	40.58	4866.25	5121.25
	40.6	4993.75	5333.75
	40.62	4731.67	5525
	40.64	4852.08	5291.25
	40.66	4710.42	4845
	40.68	4951.25	5362.08
	40.7	5036.25	5121.25
	40.72	4894.58	5376.25
	40.74	5128.33	4993.75
	40.76	4852.08	5340.83
	40.78	4660.83	5022.08
	40.8	4675	4823.75
	40.82	4781.25	5340.83
	40.84	4476.67	5666.67
	40.86	4760	5156.67
	40.88	4901.67	5100
	40.9	4922.92	5390.42
	40.92	4894.58	5517.92
	40.94	4512.08	5036.25
	40.96	4611.25	5376.25
	40.98	4979.58	5262.92
	41	4745.83	5461.25
	41.02	4731.67	5602.92
	41.04	5170.83	5503.75
	41.06	5064.58	5510.83
	41.08	4490.83	5397.5
	41.1	4972.5	5404.58
	41.12	4823.75	5659.58
	41.14	4653.75	5347.92
	41.16	5043.33	5624.17
	41.18	4774.17	5631.25
	41.2	4816.67	6035
	41.22	5078.75	5411.67
	41.24	4986.67	5921.67
	41.26	4639.58	5765.83
	41.28	4568.75	6197.92
	41.3	5185	6134.17
	41.32	4887.5	6460
	41.34	4717.5	6219.17
	41.36	4965.42	6332.5
	41.38	4979.58	6743.33
	41.4	5022.08	7055
	41.42	4922.92	6962.92
	41.44	4958.33	7331.25
	41.46	4986.67	7288.75
	41.48	4880.42	7678.33
	41.5	4930	7203.75
	41.52	4915.83	7550.83
	41.54	5092.92	7402.08
	41.56	5213.33	8117.5
	41.58	5234.58	6920.42
	41.6	5170.83	8259.17
	41.62	5305.42	7472.92
	41.64	5149.58	7380.83
	41.66	5213.33	7232.08
	41.68	4802.5	7189.58
	41.7	4816.67	6920.42
	41.72	5163.75	6637.08
	41.74	4682.08	6622.92
	41.76	4894.58	6112.92
	41.78	4590	6006.67
	41.8	5029.17	6417.5
	41.82	5000.83	6127.08
	41.84	4845	5964.17
	41.86	4490.83	5610
	41.88	4731.67	5751.67
	41.9	4391.67	5716.25
	41.92	4958.33	5702.08
	41.94	5000.83	5362.08
	41.96	4724.58	5461.25
	41.98	4901.67	5220.42
	42	4908.75	5149.58
	42.02	4469.58	5213.33
	42.04	4554.58	5163.75
	42.06	4717.5	5121.25
	42.08	4788.33	5220.42
	42.1	4554.58	4788.33
	42.12	4859.17	5326.67
	42.14	4937.08	5255.83
	42.16	4944.17	5404.58
	42.18	4412.92	5270
	42.2	4533.33	5390.42
	42.22	4837.92	5610
	42.24	4894.58	5645.42
	42.26	4738.75	5369.17
	42.28	4795.42	5015
	42.3	4795.42	5199.17
	42.32	4908.75	5241.67
	42.34	4880.42	5206.25
	42.36	4760	5333.75
	42.38	4547.5	5199.17
	42.4	4462.5	4901.67
	42.42	4866.25	5121.25
	42.44	4922.92	5206.25
	42.46	4852.08	5085.83
	42.48	4632.5	5036.25
	42.5	4767.08	5135.42
	42.52	4993.75	4993.75
	42.54	5078.75	5015
	42.56	4767.08	5135.42
	42.58	4809.58	5291.25
	42.6	5170.83	5319.58
	42.62	5149.58	5305.42
	42.64	4930	5333.75
	42.66	5022.08	5036.25
	42.68	4873.33	5326.67
	42.7	4731.67	5454.17
	42.72	4462.5	5574.58
	42.74	4561.67	5255.83
	42.76	4845	5149.58
	42.78	4859.17	5128.33
	42.8	4823.75	5397.5
	42.82	5071.67	5121.25
	42.84	4774.17	5255.83
	42.86	4823.75	5142.5
	42.88	4639.58	4930
	42.9	4908.75	5312.5
	42.92	4908.75	5234.58
	42.94	5142.5	5248.75
	42.96	4986.67	5142.5
	42.98	5000.83	5248.75
	43	4703.33	5071.67
	43.02	4760	5397.5
	43.04	4469.58	5291.25
	43.06	4830.83	5128.33
	43.08	4724.58	5085.83
	43.1	4731.67	5440
	43.12	4852.08	5270
	43.14	4625.42	5517.92
	43.16	4830.83	5595.83
	43.18	4505	5595.83
	43.2	4660.83	5277.08
	43.22	4922.92	5496.67
	43.24	4604.17	5185
	43.26	4845	5383.33
	43.28	4816.67	5298.33
	43.3	4993.75	5496.67
	43.32	4738.75	5645.42
	43.34	4802.5	5546.25
	43.36	4717.5	5673.75
	43.38	4809.58	5404.58
	43.4	4774.17	5432.92
	43.42	4816.67	5503.75
	43.44	4859.17	5333.75
	43.46	4455.42	5482.5
	43.48	4667.92	5865
	43.5	4632.5	5921.67
	43.52	4752.92	6183.75
	43.54	4533.33	5957.08
	43.56	4618.33	5787.08
	43.58	4894.58	5914.58
	43.6	4767.08	5999.58
	43.62	4845	6134.17
	43.64	4540.42	6686.67
	43.66	4483.75	6530.83
	43.68	4837.92	6977.08
	43.7	4561.67	6552.08
	43.72	4526.25	7387.92
	43.74	4859.17	7593.33
	43.76	4724.58	8216.67
	43.78	4781.25	8762.08
	43.8	4611.25	8393.75
	43.82	4540.42	8960.42
	43.84	4313.75	9187.08
	43.86	4632.5	9420.83
	43.88	4972.5	9569.58
	43.9	4582.92	10079.6
	43.92	4582.92	9945
	43.94	4427.08	9725.42
	43.96	4802.5	9966.25
	43.98	4597.08	9491.67
	44	4590	9229.58
	44.02	4696.25	8939.17
	44.04	4724.58	8932.08
	44.06	4745.83	8308.75
	44.08	4448.33	7798.75
	44.1	4632.5	7395
	44.12	4667.92	6927.5
	44.14	4455.42	6955.83
	44.16	4554.58	6658.33
	44.18	4519.17	6325.42
	44.2	4526.25	5999.58
	44.22	4930	6205
	44.24	4646.67	5964.17
	44.26	4455.42	5574.58
	44.28	4752.92	5942.92
	44.3	4476.67	5588.75
	44.32	4618.33	5376.25
	44.34	4660.83	5687.92
	44.36	4745.83	5794.17
	44.38	4568.75	5064.58
	44.4	4582.92	5284.17
	44.42	4547.5	5107.08
	44.44	4930	5220.42
	44.46	4816.67	5298.33
	44.48	4398.75	5376.25
	44.5	4377.5	5107.08
	44.52	4752.92	5262.92
	44.54	4823.75	5319.58
	44.56	4540.42	5100
	44.58	4547.5	5397.5
	44.6	4710.42	5163.75
	44.62	4710.42	5177.92
	44.64	4774.17	5347.92
	44.66	4696.25	4958.33
	44.68	4880.42	5454.17
	44.7	4604.17	5177.92
	44.72	4398.75	5440
	44.74	4646.67	5135.42
	44.76	4660.83	5418.75
	44.78	4696.25	5241.67
	44.8	4497.92	5411.67
	44.82	4660.83	5262.92
	44.84	4434.17	5185
	44.86	4660.83	5298.33
	44.88	4986.67	5050.42
	44.9	4646.67	5248.75
	44.92	4370.42	5241.67
	44.94	4738.75	5369.17
[truncated: 2,253 more rows]

## Sheet: Figure 4g
Figure 4g	PPS		Se/PPS-I		Se/PPS-P
XPS data showing the C 1s binding energies of different samples	Binding Energy(eV)	Intensity(a.u.)	Binding Energy(eV)	Intensity(a.u.)	Binding Energy(eV)	Intensity(a.u.)
	298.58	-50.07	299.08	19.41	299.6	25.8667
	298.53	156.465	299.03	-21.02	299.55	10.8667
	298.48	216.18	298.98	-58.32	299.5	88.2667
	298.43	-21.78	298.93	-65.57	299.45	87.6667
	298.38	-10.605	298.88	35.47	299.4	37.8
	298.33	52.8	298.83	-13.51	299.35	15.3
	298.28	28.035	298.78	60.03	299.3	39.9
	298.23	50.775	298.73	-69.23	299.25	-68.1
	298.18	18.825	298.68	8.35	299.2	-137.633
	298.13	43.365	298.63	108.4	299.15	-94.8333
	298.08	24.69	298.58	-74.1	299.1	-69.6
	298.03	36.435	298.53	-17.66	299.05	10
	297.98	74.34	298.48	37.02	299	86.2333
	297.93	56.82	298.43	8.12	298.95	140.833
	297.88	191.685	298.38	-86.54	298.9	76.0667
	297.83	235.47	298.33	29.71	298.85	-38.0667
	297.78	129.645	298.28	-63.24	298.8	-46.0333
	297.73	-42.15	298.23	2.08	298.75	12.4667
	297.68	-92.73	298.18	52.94	298.7	-39.4333
	297.63	60.735	298.13	0.57	298.65	-67.5333
	297.58	131.805	298.08	-22.51	298.6	-9.36667
	297.53	43.845	298.03	-80.56	298.55	23.7667
	297.48	2.37	297.98	-14.31	298.5	30.8
	297.43	76.29	297.93	14.29	298.45	107.1
	297.38	184.53	297.88	55.22	298.4	36.9333
	297.33	-8.385	297.83	-13.12	298.35	-42
	297.28	-137.52	297.78	-31.78	298.3	-55.6
	297.23	5.805	297.73	8.42	298.25	-41.9
	297.18	35.58	297.68	1.98	298.2	78.4
	297.13	-25.44	297.63	167.64	298.15	63.9
	297.08	71.985	297.58	129.38	298.1	-33.7667
	297.03	159.33	297.53	40.83	298.05	-71.8333
	296.98	52.08	297.48	-136.27	298	-111.833
	296.93	17.805	297.43	-92.27	297.95	-73.5667
	296.88	97.44	297.38	-43.91	297.9	-1.66667
	296.83	-107.88	297.33	38.53	297.85	38.4333
	296.78	-69.39	297.28	54.07	297.8	85.1333
	296.73	95.79	297.23	126.99	297.75	30.7667
	296.68	110.01	297.18	44.4	297.7	25.0333
	296.63	75.81	297.13	50.3	297.65	19.6667
	296.58	-68.58	297.08	-10.97	297.6	-4.53333
	296.53	-28.035	297.03	-161.23	297.55	-27.2667
	296.48	110.805	296.98	28.94	297.5	31.3
	296.43	-18.84	296.93	-31.37	297.45	38.1333
	296.38	-126.225	296.88	114.19	297.4	-49.0667
	296.33	-56.22	296.83	-9.98	297.35	-29.4333
	296.28	-30.255	296.78	117.74	297.3	-0.1
	296.23	99.84	296.73	191.93	297.25	-48.5
	296.18	111.84	296.68	97.22	297.2	-53.3
	296.13	-58.125	296.63	3.97	297.15	-37.8333
	296.08	-59.04	296.58	222.56	297.1	32.8667
	296.03	-1.2	296.53	295.66	297.05	37.0333
	295.98	137.64	296.48	128.62	297	32.4667
	295.93	174.24	296.43	11.46	296.95	15.4667
	295.88	93.96	296.38	120	296.9	24.7
	295.83	85.89	296.33	253.37	296.85	6.96667
	295.78	-59.31	296.28	16.04	296.8	-42.4333
	295.73	17.52	296.23	-32.1	296.75	-47.3
	295.68	145.26	296.18	-34.83	296.7	-9.36667
	295.63	254.775	296.13	99.1	296.65	-12.4667
	295.58	132.42	296.08	86.75	296.6	23.2333
	295.53	41.16	296.03	221.83	296.55	24.6
	295.48	51.315	295.98	165.44	296.5	-10.9333
	295.43	7.47	295.93	56.53	296.45	7.9
	295.38	76.275	295.88	144.18	296.4	-12.1
	295.33	105.6	295.83	90.02	296.35	-19.8667
	295.28	191.16	295.78	141.62	296.3	-8.66667
	295.23	84.09	295.73	48.69	296.25	8.83333
	295.18	-80.055	295.68	80.11	296.2	-1.46667
	295.13	13.05	295.63	165.82	296.15	4.96667
	295.08	57.705	295.58	17.99	296.1	-17.6
	295.03	80.43	295.53	23.69	296.05	-8.96667
	294.98	63.105	295.48	106.13	296	55.8333
	294.93	90.675	295.43	-30.69	295.95	101.4
	294.88	19.23	295.38	237.01	295.9	123.5
	294.83	270.33	295.33	31.44	295.85	139.167
	294.78	425.52	295.28	9.95	295.8	190.8
	294.73	354.405	295.23	139.91	295.75	270.467
	294.68	481.11	295.18	193.6	295.7	274.467
	294.63	782.055	295.13	63.74	295.65	324.967
	294.58	904.815	295.08	194.15	295.6	270.667
	294.53	732.345	295.03	199.84	295.55	199.533
	294.48	916.83	294.98	280.75	295.5	245.633
	294.43	1313.87	294.93	194.82	295.45	324.7
	294.38	1482.39	294.88	-33.53	295.4	475.667
	294.33	1558.2	294.83	-39.46	295.35	595
	294.28	1757.65	294.78	98.19	295.3	597.567
	294.23	2000.58	294.73	79.57	295.25	516
	294.18	2321.88	294.68	112.34	295.2	571.967
	294.13	2599.14	294.63	-90.37	295.15	658.233
	294.08	2907.14	294.58	73.85	295.1	686.8
	294.03	3247.86	294.53	99.85	295.05	708
	293.98	3771.45	294.48	55.44	295	731
	293.93	4309.05	294.43	129.45	294.95	841.933
	293.88	4971.21	294.38	-25.05	294.9	877.033
	293.83	5407.43	294.33	165.29	294.85	965.5
	293.78	6122.82	294.28	97.41	294.8	1062
	293.73	7238.07	294.23	92.27	294.75	1038.5
	293.68	8047.97	294.18	-137.84	294.7	1044.03
	293.63	8807.19	294.13	-105.64	294.65	1130.67
	293.58	9551.67	294.08	18.99	294.6	1176.77
	293.53	10391.4	294.03	143.04	294.55	1189.37
	293.48	11586.6	293.98	38.86	294.5	1156.47
	293.43	12641.6	293.93	-98.47	294.45	1222.7
	293.38	13508.4	293.88	11.77	294.4	1321.93
	293.33	14962.3	293.83	98.5	294.35	1440.33
	293.28	16355.4	293.78	-81.12	294.3	1398.3
	293.23	17668.6	293.73	1.31	294.25	1275.2
	293.18	18960.9	293.68	181.58	294.2	1241.83
	293.13	20631.6	293.63	47.5	294.15	1377.47
	293.08	21934.8	293.58	-44.06	294.1	1503.13
	293.03	22972.1	293.53	85.27	294.05	1551.67
	292.98	24771.2	293.48	107.48	294	1556.3
	292.93	26414.8	293.43	-12.33	293.95	1468.27
	292.88	27890.7	293.38	69.71	293.9	1495.4
	292.83	29126.1	293.33	2.34	293.85	1740.23
	292.78	30067.4	293.28	45.7	293.8	1924.87
	292.73	31427.6	293.23	19.07	293.75	1890.1
	292.68	32399.1	293.18	125.25	293.7	1995.03
	292.63	32979.9	293.13	157.68	293.65	2182.7
	292.58	33577.3	293.08	209.04	293.6	2495.37
	292.53	34067.3	293.03	268.83	293.55	2835.57
	292.48	34468.1	292.98	249.49	293.5	3104
	292.43	33847.4	292.93	112.12	293.45	3494.3
	292.38	33329.2	292.88	187.12	293.4	3972.13
	292.33	32458.7	292.83	191.2	293.35	4442.83
	292.28	30959.4	292.78	318.06	293.3	4970.6
	292.23	29812.8	292.73	418.81	293.25	5654.13
	292.18	28566.3	292.68	469.76	293.2	6372.07
	292.13	26618.3	292.63	365.05	293.15	7013.1
	292.08	24389.2	292.58	447.94	293.1	7769.8
	292.03	22631.2	292.53	429.29	293.05	8652
	291.98	20919.2	292.48	289.39	293	9721.33
	291.93	18951	292.43	468.5	292.95	10914.1
	291.88	16932.9	292.38	547.8	292.9	12015.8
	291.83	15215.3	292.33	521.38	292.85	13085.4
	291.78	13446	292.28	412.49	292.8	14163
	291.73	12091.2	292.23	599.87	292.75	15346.8
	291.68	10805.2	292.18	502.95	292.7	16840.9
	291.63	9058.67	292.13	401.12	292.65	17967.7
	291.58	7596	292.08	429.09	292.6	18868.3
	291.53	6693.89	292.03	467.65	292.55	19895.3
	291.48	5987.35	291.98	567.42	292.5	20536.7
	291.43	5039.65	291.93	466.56	292.45	21168.9
	291.38	4042.91	291.88	559.42	292.4	21830.7
	291.33	3400.64	291.83	509.71	292.35	22139.4
	291.28	3221.99	291.78	381.29	292.3	22356.8
	291.23	2966.14	291.73	230.83	292.25	22225.5
	291.18	2512.5	291.68	228.81	292.2	21586.7
	291.13	2060.31	291.63	297.11	292.15	21014.4
	291.08	1665.96	291.58	399.87	292.1	20379
	291.03	1647.21	291.53	436.6	292.05	19343.3
	290.98	1542.15	291.48	331.96	292	18311.6
	290.93	1405.52	291.43	429	291.95	17323.2
	290.88	1224.06	291.38	349.23	291.9	16065
	290.83	1135.01	291.33	388.49	291.85	14665
	290.78	950.145	291.28	165.28	291.8	13355.2
	290.73	868.665	291.23	90.32	291.75	12158.2
	290.68	831.855	291.18	138.75	291.7	10855.9
	290.63	802.68	291.13	197.7	291.65	9735.57
	290.58	811.995	291.08	81.81	291.6	8787.37
	290.53	894.99	291.03	229.15	291.55	7772.53
	290.48	804.225	290.98	206.47	291.5	6757.4
	290.43	606.255	290.93	231.73	291.45	5944.33
	290.38	561.675	290.88	256.87	291.4	5220.1
	290.33	590.535	290.83	147.63	291.35	4563.93
	290.28	651.96	290.78	261.92	291.3	3972.07
	290.23	573.165	290.73	354.84	291.25	3378.8
	290.18	506.235	290.68	288.85	291.2	2861.43
	290.13	561.27	290.63	102.59	291.15	2495.43
	290.08	675.525	290.58	197.44	291.1	2257.33
	290.03	667.965	290.53	196.36	291.05	2048.57
	289.98	609.42	290.48	88.88	291	1802.9
	289.93	649.005	290.43	237.22	290.95	1651.03
	289.88	726.615	290.38	122.76	290.9	1468.67
	289.83	729.75	290.33	144.92	290.85	1309.67
	289.78	718.125	290.28	216.37	290.8	1251.87
	289.73	875.535	290.23	140.2	290.75	1182.43
	289.68	915.225	290.18	114.62	290.7	1132.03
	289.63	888.45	290.13	179.82	290.65	1079.67
	289.58	930.435	290.08	246.72	290.6	927.733
	289.53	1226.68	290.03	251.12	290.55	808.333
	289.48	1432.58	289.98	240.08	290.5	781.733
	289.43	1469.54	289.93	299.54	290.45	745.033
	289.38	1519.26	289.88	200.42	290.4	711.067
	289.33	1585.65	289.83	203.12	290.35	712.667
	289.28	1814.58	289.78	367.98	290.3	669.3
	289.23	1980.05	289.73	608.4	290.25	635.833
	289.18	1849.23	289.68	611.27	290.2	653.867
	289.13	1821.84	289.63	725.19	290.15	690.933
	289.08	1961.79	289.58	746.75	290.1	727.6
	289.03	2050.84	289.53	905.7	290.05	762.667
	288.98	1767.81	289.48	971.06	290	752.633
	288.93	1643.47	289.43	1026.2	289.95	808.267
	288.88	1681.72	289.38	1317.23	289.9	909.333
	288.83	1682.55	289.33	1295.28	289.85	959.333
	288.78	1699.92	289.28	1590.88	289.8	936
	288.73	1616.31	289.23	1761.53	289.75	930.067
	288.68	1451.25	289.18	1864.85	289.7	992.067
	288.63	1343.88	289.13	1989.68	289.65	1078.23
	288.58	1149.32	289.08	1933.65	289.6	1139.53
	288.53	1176.78	289.03	2071.54	289.55	1203.1
	288.48	1161.12	288.98	2022.36	289.5	1342.93
	288.43	984.285	288.93	2141.4	289.45	1533.97
	288.38	741.795	288.88	2202.26	289.4	1624.23
	288.33	579.675	288.83	2222.63	289.35	1717.53
	288.28	503.625	288.78	2321.18	289.3	1791.07
	288.23	553.71	288.73	2444.19	289.25	1885.13
	288.18	573.525	288.68	2492.31	289.2	2006.2
	288.13	751.635	288.63	2315.75	289.15	2054.9
	288.08	504.705	288.58	2282.93	289.1	2180.53
	288.03	411.405	288.53	2239.26	289.05	2316.17
	287.98	484.08	288.48	2296.86	289	2299.47
	287.93	527.88	288.43	2387.46	288.95	2280.47
	287.88	483.3	288.38	2484.99	288.9	2270.33
	287.83	254.07	288.33	2488.96	288.85	2287.33
	287.78	276.27	288.28	2391.78	288.8	2324.9
	287.73	392.37	288.23	2386.28	288.75	2409.63
	287.68	478.08	288.18	2380.99	288.7	2385.5
	287.63	600.15	288.13	2366.11	288.65	2325.2
	287.58	677.22	288.08	2433.24	288.6	2241.27
	287.53	742.515	288.03	2447.48	288.55	2208.27
	287.48	798.51	287.98	2493	288.5	2112.13
	287.43	736.005	287.93	2306.5	288.45	2033.6
	287.38	1067.4	287.88	2374.47	288.4	2060.17
	287.33	1206.87	287.83	2350.86	288.35	2028.53
	287.28	1268.95	287.78	2424.59	288.3	2022.43
	287.23	1588.11	287.73	2379.9	288.25	2044.67
	287.18	1804.05	287.68	2022.12	288.2	2013.37
	287.13	1808.3	287.63	2045.06	288.15	1999.43
	287.08	2078.14	287.58	2019.85	288.1	2029
	287.03	2115.8	287.53	2018.22	288.05	2053.53
	286.98	2176.99	287.48	2145.02	288	2075.7
	286.93	2298.26	287.43	2091.33	287.95	2013.9
	286.88	2429.45	287.38	2237.51	287.9	2042.07
	286.83	2768.52	287.33	2124.57	287.85	2195.03
	286.78	2911.66	287.28	2111.37	287.8	2193.1
	286.73	2995.45	287.23	2416.39	287.75	2199.63
	286.68	3221.46	287.18	2374.02	287.7	2285.57
	286.63	3410.59	287.13	2599.63	287.65	2429.9
	286.58	3704.94	287.08	2811.64	287.6	2607.07
	286.53	3929.3	287.03	2891.9	287.55	2804.17
	286.48	3881.19	286.98	3005.75	287.5	2985.7
	286.43	4069.09	286.93	2998.41	287.45	3179
	286.38	4409.02	286.88	3043.44	287.4	3505.77
	286.33	4930.12	286.83	3242.34	287.35	3702.23
	286.28	5134.68	286.78	3520.79	287.3	3812.13
	286.23	5422.02	286.73	3525.89	287.25	4024.67
	286.18	5871.57	286.68	3830.28	287.2	4396.47
	286.13	6538.98	286.63	4056.17	287.15	4745.27
	286.08	7242.9	286.58	4092.29	287.1	5011
	286.03	7889.31	286.53	4303.04	287.05	5391.7
	285.98	8632.89	286.48	4406.05	287	5692.9
	285.93	9728.58	286.43	4460.08	286.95	5987.4
	285.88	10764	286.38	4653.56	286.9	6323.9
	285.83	12105.8	286.33	4765.34	286.85	6664.87
	285.78	13629.8	286.28	4926.4	286.8	7028.4
	285.73	15349.6	286.23	5228.05	286.75	7366.77
	285.68	17119	286.18	5182.6	286.7	7668.07
	285.63	18764.2	286.13	5444.68	286.65	7913.7
	285.58	20705.3	286.08	5947.92	286.6	8165.7
	285.53	22958.2	286.03	6226.39	286.55	8409.93
	285.48	25060.7	285.98	6275.1	286.5	8599.07
	285.43	27758.6	285.93	6648.8	286.45	8968.07
	285.38	30257.6	285.88	7378.28	286.4	9209.87
	285.33	31883	285.83	7824.26	286.35	9393.1
	285.28	33798.5	285.78	8329.01	286.3	9740.17
	285.23	36274.9	285.73	8803.05	286.25	10144.7
	285.18	38504.8	285.68	9778.91	286.2	10418.8
	285.13	40262.6	285.63	10734	286.15	10743.7
	285.08	42102.8	285.58	11396.5	286.1	11249.1
	285.03	43872.2	285.53	12205.5	286.05	11602.6
	284.98	45346.7	285.48	13403.3	286	12183
	284.93	46012.2	285.43	14228.2	285.95	12843.2
	284.88	47276.7	285.38	15375.4	285.9	13598.8
	284.83	48141.5	285.33	16427.3	285.85	14260.3
	284.78	48064.3	285.28	17192.5	285.8	14910.9
	284.73	46834.1	285.23	18238.6	285.75	15941.6
	284.68	46251.1	285.18	19419.5	285.7	17129
	284.63	45731.1	285.13	20312.6	285.65	18179.6
	284.58	44137.8	285.08	21537.6	285.6	19472.7
	284.53	42258.7	285.03	22066	285.55	20860.5
	284.48	40549.6	284.98	22484.1	285.5	22288.2
	284.43	38233.4	284.93	23193.7	285.45	23812.6
	284.38	36248.6	284.88	23661.6	285.4	25427.6
	284.33	34136.4	284.83	23626.9	285.35	27111.7
	284.28	31842.9	284.78	24174.4	285.3	28803.5
	284.23	29127.2	284.73	23661.9	285.25	30419
	284.18	26623.4	284.68	23608.7	285.2	32081.5
	284.13	24151.8	284.63	23250.9	285.15	33761.2
	284.08	21363.5	284.58	22826.4	285.1	35036.5
	284.03	18765.4	284.53	22276.3	285.05	36110.8
	283.98	16759.9	284.48	20976.2	285	37240.5
	283.93	14843.4	284.43	19986.9	284.95	38497.9
	283.88	12987.6	284.38	19159.9	284.9	39306.5
	283.83	11431.9	284.33	18231.9	284.85	39690.8
	283.78	9717.21	284.28	16280	284.8	40175.2
	283.73	8207.48	284.23	15023.2	284.75	40188.4
	283.68	7091.19	284.18	13823.2	284.7	39530.5
	283.63	6082.85	284.13	12498.2	284.65	38744
	283.58	5145.06	284.08	11363.1	284.6	37938.4
	283.53	4619.01	284.03	10284.4	284.55	36735.3
	283.48	4085.99	283.98	9328.54	284.5	35480.4
	283.43	3397.71	283.93	8159.13	284.45	33700.8
	283.38	2895.24	283.88	7155.6	284.4	31709
	283.33	2430.99	283.83	6241.37	284.35	30159.6
	283.28	1977.18	283.78	5599.73	284.3	28462.8
	283.23	1651.85	283.73	5138.36	284.25	26309.7
	283.18	1406.12	283.68	4422.91	284.2	24252.1
	283.13	1229.33	283.63	3812.34	284.15	22433.1
	283.08	1097.01	283.58	3361.05	284.1	20464.7
	283.03	1110.54	283.53	3204.69	284.05	18532.9
	282.98	927.6	283.48	2793.74	284	16626.2
	282.93	758.895	283.43	2357.68	283.95	14975.9
	282.88	701.31	283.38	2182.79	283.9	13599.8
	282.83	703.095	283.33	1956.48	283.85	12282.8
	282.78	696.015	283.28	1828.61	283.8	10845.8
	282.73	562.41	283.23	1461.14	283.75	9535.21
	282.68	351.195	283.18	1388.58	283.7	8624.64
	282.63	344.775	283.13	1204.58	283.65	7669.85
	282.58	313.185	283.08	1152.86	283.6	6710.09
	282.53	366.09	283.03	1188.82	283.55	5946.08
	282.48	313.08	282.98	951.95	283.5	5249.93
	282.43	192.525	282.93	788.99	283.45	4644.14
	282.38	299.37	282.88	829.37	283.4	4102.6
	282.33	317.745	282.83	859.23	283.35	3618
	282.28	276.705	282.78	758.38	283.3	3118.6
	282.23	226.965	282.73	437.94	283.25	2732.62
	282.18	163.695	282.68	494.2	283.2	2530.08
	282.13	212.775	282.63	605.46	283.15	2294.96
	282.08	302.79	282.58	503.63	283.1	1988.55
	282.03	346.38	282.53	468.02	283.05	1764.29
	281.98	233.82	282.48	516.4	283	1594.45
	281.93	174.765	282.43	325.51	282.95	1468.93
	281.88	222.57	282.38	278.26	282.9	1388.88
	281.83	222.96	282.33	369.95	282.85	1235.81
	281.78	179.31	282.28	238.74	282.8	1067.93
	281.73	123.75	282.23	165.15	282.75	971.673
	281.68	146.7	282.18	294.29	282.7	951.13
	281.63	164.64	282.13	294.34	282.65	877.807
	281.58	8.85	282.08	292.95	282.6	842.187
	281.53	-71.16	282.03	195.18	282.55	820.57
	281.48	87.15	281.98	241.92	282.5	769.843
	281.43	221.265	281.93	222.96	282.45	739.267
	281.38	73.83	281.88	250.76	282.4	670.62
	281.33	4.485	281.83	225.75	282.35	601.527
	281.28	113.805	281.78	218.06	282.3	550.183
	281.23	150.135	281.73	158.32	282.25	522.277
	281.18	226.59	281.68	196.73	282.2	497.94
	281.13	122.55	281.63	193.88	282.15	513.557
	281.08	48.99	281.58	246.28	282.1	420.953
	281.03	-26.505	281.53	170.32	282.05	378.067
	280.98	35.91	281.48	202.93	282	393.783
	280.93	79.605	281.43	170.14	281.95	357.543
	280.88	-62.865	281.38	61.19	281.9	346.447
	280.83	-73.305	281.33	72.51	281.85	348.517
	280.78	24.06	281.28	55.36	281.8	353.16
	280.73	-7.605	281.23	59.63	281.75	346.013
	280.68	-63.825	281.18	76.91	281.7	313.847
	280.63	-44.775	281.13	-50.54	281.65	267.773
	280.58	69.975	281.08	65.49	281.6	270.83
	280.53	155.595	281.03	146.05	281.55	228.113
	280.48	246.18	280.98	145.43	281.5	178.927
	280.43	254.085	280.93	101.58	281.45	194.843
	280.38	137.055	280.88	114.26	281.4	230.803
	280.33	3.09	280.83	97.41	281.35	250.56
	280.28	-109.71	280.78	50.03	281.3	217.103
	280.23	-84.63	280.73	-24.76	281.25	198.807
	280.18	-2.685	280.68	-46.58	281.2	181.41
	280.13	-1.215	280.63	28.02	281.15	143.483
	280.08	29.28	280.58	84.31	281.1	110.757
	280.03	97.485	280.53	-26.37	281.05	70.72
	279.98	49.185	280.48	7.84	281	67.9333
	279.93	6.84	280.43	94.61	280.95	69.4333
	279.88	-12.66	280.38	83.64	280.9	135.08
	279.83	-20.745	280.33	-68.57	280.85	165.777
	279.78	-1.47	280.28	-120.46	280.8	149.117
	279.73	2.13	280.23	30.73	280.75	155.68
	279.68	33.315	280.18	33.79	280.7	179.337
	279.63	2900.07	280.13	2644.34	280.65	160.78
					280.6	112.583
					280.55	67.1033
					280.5	76.8067
					280.45	87.4767
					280.4	65.09
					280.35	21.0633
					280.3	0.74
					280.25	54.2267
					280.2	85.69
					280.15	52.9733
					280.1	21.6567
					280.05	50.86
					280	83.1267
					279.95	49.6733
					279.9	22.9067
					279.85	14.5
					279.8	35.1233
					279.75	61.2333
					279.7	40.69
					279.65	33.66
					279.6	34.9733
					279.55	59.18
					279.5	37.0767
					279.45	37.5767
					279.4	30.3967
					279.35	-26.9
					279.3	-45.7233
					279.25	56.8867
					279.2	101.463
					279.15	39.5167
					279.1	-11.5633
					279.05	-18.6533
					279	-14.6633
					278.95	18.27
					278.9	-36.4833
					278.85	-28.3333
					278.8	56.3467
					278.75	32.6733
					278.7	-12.0767
					278.65	1890.75

## Sheet: Figure 4h
Figure 4h	PPS		Se/PPS-I		Se/PPS-P
XPS data showing the O 1s binding energies of different samples	Binding Energy(eV)	Intensity(a.u.)	Binding Energy(eV)	Intensity(a.u.)	Binding Energy(eV)	Intensity(a.u.)
	541.63	12065.3	546.13	12791.3	543.65	11086.5
	541.58	12119.8	546.08	-9.5	543.6	11098.6
	541.53	12107.3	546.03	-164.12	543.55	11125.5
	541.48	12359.4	545.98	160.06	543.5	11144.7
	541.43	12491.2	545.93	254.1	543.45	11173.5
	541.38	12479.7	545.88	188.14	543.4	11137.5
	541.33	12472.3	545.83	-133.26	543.35	11086.4
	541.28	12801.2	545.78	-88.52	543.3	11051.2
	541.23	12787.2	545.73	-234.08	543.25	10990.6
	541.18	12610.5	545.68	-61.06	543.2	10949.9
	541.13	12757.3	545.63	40.42	543.15	11003
	541.08	12696.8	545.58	-33.68	543.1	11119.5
	541.03	12329.1	545.53	267.2	543.05	11180.7
	540.98	12360.1	545.48	-81.22	543	11130
	540.93	12573.4	545.43	298.54	542.95	11056.8
	540.88	12522.1	545.38	219.66	542.9	10972.9
	540.83	12412.2	545.33	-27.6	542.85	10936.8
	540.78	12231.6	545.28	-451.52	542.8	10807.8
	540.73	12153.7	545.23	39.52	542.75	10751.2
	540.68	12228.9	545.18	353.16	542.7	10770.8
	540.63	12395.4	545.13	148.08	542.65	10774.2
	540.58	12586.4	545.08	180.92	542.6	10681.7
	540.53	12359.8	545.03	188.9	542.55	10667.5
	540.48	12363.4	544.98	587.38	542.5	10711.9
	540.43	12311.9	544.93	570.78	542.45	10693.3
	540.38	12100.2	544.88	194.64	542.4	10699.8
	540.33	12196.5	544.83	248	542.35	10762
	540.28	12138.5	544.78	574.78	542.3	10784.5
	540.23	11911.1	544.73	419.24	542.25	10734.2
	540.18	12204.7	544.68	241.38	542.2	10698.1
	540.13	12283.2	544.63	246.22	542.15	10619.2
	540.08	12274.7	544.58	236.62	542.1	10629
	540.03	12517.2	544.53	64.76	542.05	10736
	539.98	12238.5	544.48	105.14	542	10837.2
	539.93	12027.8	544.43	124.08	541.95	10838.5
	539.88	12185.3	544.38	-151.8	541.9	10701.1
	539.83	12444.6	544.33	127.32	541.85	10564.4
	539.78	12645.4	544.28	-225.48	541.8	10501.5
	539.73	12219.1	544.23	-57.8	541.75	10535.4
	539.68	11893.6	544.18	-211.1	541.7	10585
	539.63	11780.3	544.13	-107.06	541.65	10631.4
	539.58	11927.9	544.08	106.54	541.6	10680.6
	539.53	12182.5	544.03	161.82	541.55	10762
	539.48	12155.1	543.98	225.56	541.5	10660.1
	539.43	12015.5	543.93	468.62	541.45	10535
	539.38	11948.4	543.88	256.02	541.4	10607.9
	539.33	12065.1	543.83	-82.94	541.35	10513
	539.28	11989.8	543.78	327.42	541.3	10479.5
	539.23	11980.6	543.73	271.9	541.25	10546
	539.18	11920.5	543.68	358.26	541.2	10490.2
	539.13	11824.9	543.63	152.98	541.15	10494.5
	539.08	11790	543.58	416.7	541.1	10494.6
	539.03	11801.5	543.53	403.94	541.05	10474.6
	538.98	11816.1	543.48	-56.24	541	10512.5
	538.93	11831.9	543.43	206.56	540.95	10616.5
	538.88	11973.5	543.38	516.96	540.9	10719
	538.83	12115.9	543.33	370.38	540.85	10741
	538.78	12096.4	543.28	260.04	540.8	10492.9
	538.73	12022.2	543.23	-181.52	540.75	10370.6
	538.68	11526.7	543.18	-39.2	540.7	10375.2
	538.63	11602.2	543.13	90.46	540.65	10380.6
	538.58	12044.7	543.08	-32.26	540.6	10464.5
	538.53	12145.6	543.03	168.52	540.55	10386.8
	538.48	17.1	542.98	-30.12	540.5	10306.9
	538.43	-99.58	542.93	-44.48	540.45	10461
	538.38	147.56	542.88	-277.46	540.4	10453.2
	538.33	108.44	542.83	-8.74	540.35	10482.1
	538.28	-182.86	542.78	255.92	540.3	10515
	538.23	-8.68	542.73	105.84	540.25	10440
	538.18	224.06	542.68	470.78	540.2	10327.5
	538.13	178.2	542.63	41.62	540.15	10271.2
	538.08	195.08	542.58	-42.9	540.1	10246.2
	538.03	387.62	542.53	-189.46	540.05	10213
	537.98	192.54	542.48	30.96	540	10225.1
	537.93	224.68	542.43	-222.28	539.95	10318.6
	537.88	51.26	542.38	83.64	539.9	10405
	537.83	121.54	542.33	-69.92	539.85	10306.1
	537.78	120.64	542.28	-60.48	539.8	10115.8
	537.73	-158.8	542.23	419.04	539.75	10006.3
	537.68	-150.16	542.18	214.4	539.7	9989.6
	537.63	-40.86	542.13	243.64	539.65	10102.1
	537.58	-60.04	542.08	-80.48	539.6	10310.9
	537.53	-38.36	542.03	315.02	539.55	10422.9
	537.48	17.48	541.98	50.9	539.5	10341.3
	537.43	32.44	541.93	94.36	539.45	-71.95
	537.38	21.48	541.88	280.34	539.4	-123.8
	537.33	310.98	541.83	142.5	539.35	-31.4
	537.28	389.74	541.78	242.22	539.3	94.05
	537.23	307.84	541.73	53.24	539.25	55.4
	537.18	71.9	541.68	-102.26	539.2	-42.5
	537.13	57.14	541.63	-110.74	539.15	25.9
	537.08	127.36	541.58	-177.58	539.1	72.85
	537.03	351.34	541.53	87.2	539.05	-8.8
	536.98	334.34	541.48	-41.32	539	-98.85
	536.93	-19.66	541.43	95.6	538.95	46.9
	536.88	-88.98	541.38	266.82	538.9	175.05
	536.83	-219.24	541.33	45.6	538.85	199.05
	536.78	-222.1	541.28	-28.28	538.8	219.85
	536.73	52.24	541.23	-120.4	538.75	127.65
	536.68	93.2	541.18	146.1	538.7	27.9
	536.63	360.2	541.13	160.36	538.65	33.45
	536.58	526.3	541.08	-121.96	538.6	98.15
	536.53	442.74	541.03	171.76	538.55	17.85
	536.48	205.82	540.98	217.04	538.5	-84.75
	536.43	384.24	540.93	368.84	538.45	8.45
	536.38	352.72	540.88	408.06	538.4	176.4
	536.33	161.98	540.83	72.56	538.35	215.95
	536.28	150.24	540.78	112.14	538.3	136.9
	536.23	93.1	540.73	-56.12	538.25	94.65
	536.18	107.98	540.68	373.88	538.2	140.05
	536.13	84.92	540.63	261.98	538.15	133.45
	536.08	179.12	540.58	99.46	538.1	97.75
	536.03	324.76	540.53	-215.06	538.05	6.5
	535.98	464.12	540.48	272.04	538	-67.55
	535.93	255.08	540.43	-224.02	537.95	-36.9
	535.88	130.28	540.38	181.9	537.9	70.1
	535.83	21.86	540.33	245.98	537.85	201.35
	535.78	124.6	540.28	179.08	537.8	152.05
	535.73	210.78	540.23	128.02	537.75	-13.25
	535.68	421.32	540.18	-59.62	537.7	-71
	535.63	484.98	540.13	-56.26	537.65	-94.1
	535.58	450.6	540.08	-264.92	537.6	-97.4
	535.53	473.56	540.03	-203.14	537.55	-10.95
	535.48	398	539.98	3.14	537.5	93.35
	535.43	326.68	539.93	55	537.45	97.25
	535.38	613.02	539.88	-127.08	537.4	9.55
	535.33	749.88	539.83	169.86	537.35	-18.35
	535.28	646.06	539.78	222.64	537.3	80
	535.23	744.66	539.73	186.8	537.25	71.7
	535.18	564.22	539.68	299.3	537.2	53.2
	535.13	257.38	539.63	196.92	537.15	151.75
	535.08	498.8	539.58	508.2	537.1	294.35
	535.03	766.2	539.53	209.16	537.05	267.8
	534.98	1209.1	539.48	311.02	537	-39.5
	534.93	1344.74	539.43	421.7	536.95	-140.8
	534.88	1233.6	539.38	443.64	536.9	129.15
	534.83	1495.46	539.33	553.72	536.85	281.2
	534.78	1497.64	539.28	196.9	536.8	298.4
	534.73	1566	539.23	259.3	536.75	266.65
	534.68	1896.28	539.18	237.64	536.7	331.8
	534.63	1899.02	539.13	112.78	536.65	344.45
	534.58	1846.32	539.08	195.94	536.6	300.65
	534.53	2186.36	539.03	122	536.55	256
	534.48	2567.74	538.98	-210.44	536.5	306.15
	534.43	2765.38	538.93	42.98	536.45	299.75
	534.38	2923.74	538.88	247.62	536.4	415.5
	534.33	3275.9	538.83	215.38	536.35	510.7
	534.28	3163.62	538.78	343.14	536.3	496.9
	534.23	3727.76	538.73	310.5	536.25	580.25
	534.18	4296.34	538.68	162.48	536.2	672.55
	534.13	4394.18	538.63	242.02	536.15	947.85
	534.08	5026.22	538.58	177.58	536.1	993.85
	534.03	5578.4	538.53	318.84	536.05	1157.25
	533.98	6033.6	538.48	789.3	536	1213.7
	533.93	6354.12	538.43	32.84	535.95	1199.9
	533.88	6652.22	538.38	93.26	535.9	1363.25
	533.83	6959.82	538.33	230.38	535.85	1418.95
	533.78	7601.9	538.28	83.82	535.8	1472.15
	533.73	8111.54	538.23	128.76	535.75	1597.15
	533.68	8295.4	538.18	-9.36	535.7	1587.45
	533.63	8512.08	538.13	291.7	535.65	1637.85
	533.58	9181.68	538.08	159.22	535.6	1926.9
	533.53	9620.44	538.03	-361	535.55	2152.25
	533.48	9489.08	537.98	-163.42	535.5	2188.85
	533.43	10068	537.93	-208.34	535.45	2056.9
	533.38	11039.5	537.88	122.96	535.4	2160.95
	533.33	11599.9	537.83	-50.28	535.35	2478.2
	533.28	11543.2	537.78	92.9	535.3	2660.7
	533.23	11712.8	537.73	-4.1	535.25	2672.8
	533.18	12250.6	537.68	222.18	535.2	2786.05
	533.13	12925	537.63	221.08	535.15	3156.35
	533.08	13682.2	537.58	268.8	535.1	3393.15
	533.03	14337.9	537.53	87.08	535.05	3515.15
	532.98	15031.5	537.48	178.18	535	3627.4
	532.93	15729.8	537.43	274.76	534.95	3929.8
	532.88	16494.9	537.38	-42.64	534.9	4151.3
	532.83	17520.6	537.33	414.82	534.85	4333.45
	532.78	18718.6	537.28	630.14	534.8	4446.7
	532.73	19975.6	537.23	297.12	534.75	4781.15
	532.68	21034	537.18	-49.74	534.7	5084.65
	532.63	22001.4	537.13	77.38	534.65	5454.75
	532.58	22873.5	537.08	91.88	534.6	5896.55
	532.53	24069.4	537.03	403	534.55	6181.85
	532.48	25557.3	536.98	177.34	534.5	6467.45
	532.43	26917.2	536.93	303.62	534.45	6942.9
	532.38	27600.6	536.88	487.94	534.4	7310.6
	532.33	28829.5	536.83	339.86	534.35	7644.8
	532.28	30266.6	536.78	558.6	534.3	8207.35
	532.23	31557.7	536.73	515.8	534.25	8477.2
	532.18	32086.5	536.68	329.88	534.2	8927.55
	532.13	32751.4	536.63	388.42	534.15	9512.4
	532.08	33295.5	536.58	396.86	534.1	10120.7
	532.03	33340.1	536.53	429.62	534.05	10523.1
	531.98	33550.7	536.48	583.6	534	10822.3
	531.93	33873.2	536.43	865.46	533.95	11481.5
	531.88	33864.9	536.38	1129.94	533.9	12044.8
	531.83	32939.5	536.33	756.84	533.85	12581.9
	531.78	31748.5	536.28	901.04	533.8	12992
	531.73	31265.3	536.23	976.96	533.75	13287.5
	531.68	30481.2	536.18	843.38	533.7	13891.3
	531.63	29283.5	536.13	980.54	533.65	14453.1
	531.58	28243.9	536.08	1342.68	533.6	14606.5
	531.53	27106.3	536.03	1303.96	533.55	14951.4
	531.48	25526.6	535.98	1243.14	533.5	15681.3
	531.43	24102.2	535.93	1123.04	533.45	16082
	531.38	22256.8	535.88	1061.74	533.4	16370.6
	531.33	20690.4	535.83	971.48	533.35	16918.6
	531.28	19595.8	535.78	1242.18	533.3	17500.2
	531.23	18175.2	535.73	1553.14	533.25	17972.6
	531.18	16313.4	535.68	1307.08	533.2	18481.5
	531.13	14709.2	535.63	1354.02	533.15	18985.8
	531.08	13300.3	535.58	1111.5	533.1	19706.9
	531.03	12212.2	535.53	1084.68	533.05	20560.7
	530.98	11282.9	535.48	1345.72	533	21311.5
	530.93	10251.4	535.43	1684.38	532.95	21793.2
	530.88	9229.3	535.38	1984.76	532.9	22642
	530.83	8523.44	535.33	1640.3	532.85	23633.3
	530.78	7782.86	535.28	1482.06	532.8	24413.8
	530.73	6834.46	535.23	1299.5	532.75	25216
	530.68	5976.14	535.18	1888.86	532.7	26167.1
	530.63	5681.66	535.13	1560.06	532.65	27033.2
	530.58	5208.2	535.08	1673.3	532.6	28035.2
	530.53	4613.58	535.03	1883.6	532.55	29015.8
	530.48	4134.8	534.98	1904.96	532.5	30005.7
	530.43	3773.98	534.93	2072.32	532.45	30994.6
	530.38	3508.48	534.88	2284.9	532.4	32003.2
	530.33	3278.2	534.83	2393.1	532.35	32564.1
	530.28	2958.98	534.78	2574.22	532.3	33119.6
	530.23	2883.72	534.73	2510.44	532.25	33861.5
	530.18	2570.02	534.68	2810.42	532.2	34351.8
	530.13	2290.66	534.63	2994.74	532.15	34426
	530.08	1992.84	534.58	3327	532.1	34344.4
	530.03	1735.26	534.53	3735.78	532.05	34274
	529.98	1945.76	534.48	3627.64	532	33842.5
	529.93	2022.26	534.43	3958.92	531.95	33313
	529.88	1958.2	534.38	4021.96	531.9	33004.8
	529.83	1641.14	534.33	4707.52	531.85	32131.2
	529.78	1309.54	534.28	4872.32	531.8	31238.5
	529.73	1366	534.23	4651.82	531.75	30337.2
	529.68	961.22	534.18	5047.28	531.7	29164.7
	529.63	455.5	534.13	5284.78	531.65	27812.4
	529.58	480.78	534.08	5747.24	531.6	26377.7
	529.53	858.08	534.03	5935.96	531.55	24939.8
	529.48	1119.82	533.98	6680.4	531.5	23469.6
	529.43	615.48	533.93	6626.64	531.45	22167.3
	529.38	286.6	533.88	6955.5	531.4	20546.8
	529.33	352.46	533.83	7632.6	531.35	19026.3
	529.28	327.12	533.78	8012.44	531.3	17547.2
	529.23	435.06	533.73	8075.52	531.25	15949.5
	529.18	417.2	533.68	8445.92	531.2	14864.9
	529.13	453.62	533.63	8438.72	531.15	13672.9
	529.08	389.22	533.58	8455.96	531.1	12366.4
	529.03	336.9	533.53	8527.68	531.05	11320.5
	528.98	572.78	533.48	8983.16	531	10367.5
	528.93	583.58	533.43	9249.76	530.95	9274.4
	528.88	227.08	533.38	9652.68	530.9	8294.25
	528.83	400.74	533.33	9671.34	530.85	7674.4
	528.78	460.32	533.28	9895.34	530.8	7057.45
	528.73	107.94	533.23	9804.48	530.75	6322.2
	528.68	48.82	533.18	9913.2	530.7	5836.55
	528.63	319.2	533.13	10309.5	530.65	5378.25
	528.58	212.3	533.08	10178.5	530.6	4683
	528.53	79.42	533.03	10322.2	530.55	4186
	528.48	251.02	532.98	10882.1	530.5	4063.8
	528.43	303.56	532.93	11105.7	530.45	3744.75
	528.38	164.38	532.88	11737.7	530.4	3340.6
	528.33	19.08	532.83	12212.8	530.35	2942.4
	528.28	-187.38	532.78	12921.1	530.3	2664.45
	528.23	60.32	532.73	13040.8	530.25	2533.8
	528.18	304.6	532.68	13585.3	530.2	2277.05
	528.13	518.9	532.63	14078.8	530.15	1912.95
	528.08	462.24	532.58	14695.4	530.1	1825.5
	528.03	302.88	532.53	15401.4	530.05	1842.7
	527.98	431.26	532.48	16049.6	530	1651.8
	527.93	242.8	532.43	16504.5	529.95	1491.15
	527.88	170.54	532.38	16755	529.9	1414.6
	527.83	122.6	532.33	17241.8	529.85	1388.35
	527.78	-4.6	532.28	18283.3	529.8	1359.25
	527.73	61.54	532.23	18668.9	529.75	1209.8
	527.68	267.92	532.18	18780.4	529.7	1003.4
	527.63	418.6	532.13	19955.6	529.65	810.25
	527.58	336.94	532.08	20687.2	529.6	717.1
	527.53	136.66	532.03	20868.2	529.55	817.75
	527.48	61.86	531.98	20634.7	529.5	720.1
	527.43	-28.54	531.93	20923.8	529.45	699.8
	527.38	225.02	531.88	20754.9	529.4	655.65
	527.33	411.4	531.83	21171.3	529.35	522.5
	527.28	242.24	531.78	21049.2	529.3	454.35
	527.23	-33.74	531.73	21120.5	529.25	519.3
	527.18	-136.28	531.68	21240	529.2	555.05
	527.13	35.86	531.63	20787.1	529.15	580.15
	527.08	123.82	531.58	20753.2	529.1	508.5
	527.03	92.04	531.53	20409	529.05	440.05
	526.98	121.7	531.48	19430.1	529	392.7
	526.93	-8.88	531.43	19099.1	528.95	387.8
	526.88	11442.3	531.38	18651.9	528.9	270.05
	526.83	11343.6	531.33	18200.6	528.85	326.7
	526.78	11175.3	531.28	18093.5	528.8	430.8
	526.73	11176	531.23	17680.6	528.75	293.95
	526.68	11161.7	531.18	16791.6	528.7	238.9
	526.63	11412.1	531.13	16626.2	528.65	268.4
	526.58	11559	531.08	15695.7	528.6	205.8
	526.53	11528.8	531.03	15107.1	528.55	175.15
	526.48	11309.1	530.98	13997.2	528.5	271.1
	526.43	11273.5	530.93	13533.4	528.45	247.55
	526.38	11607.3	530.88	13321.5	528.4	108
	526.33	11602.1	530.83	12333.6	528.35	59.5
	526.28	11479.4	530.78	11479.6	528.3	77.85
	526.23	11494.8	530.73	9995.5	528.25	143.75
	526.18	11617.9	530.68	9727.46	528.2	183.2
	526.13	11593.1	530.63	9648.06	528.15	216.3
	526.08	11621.8	530.58	8601.02	528.1	138
	526.03	11636.9	530.53	7916.44	528.05	169.95
	525.98	11336.4	530.48	7297.86	528	191.2
	525.93	11391.9	530.43	6447.6	527.95	147.55
	525.88	11277.9	530.38	5973.32	527.9	33.15
	525.83	11112.2	530.33	5546.06	527.85	14.6
	525.78	11331.8	530.28	4903.6	527.8	119.2
	525.73	11535.3	530.23	4341.24	527.75	192.4
	525.68	11728.8	530.18	3496.6	527.7	183.65
	525.63	11965.3	530.13	3362.38	527.65	190.5
	525.58	11752.4	530.08	3123.72	527.6	215.95
	525.53	11466	530.03	2908.4	527.55	96.45
	525.48	11443.1	529.98	2303.64	527.5	122.85
	525.43	11535.8	529.93	2073.52	527.45	190.6
	525.38	11566.1	529.88	1814.84	527.4	192.5
	525.33	11478.4	529.83	1824.92	527.35	212.35
	525.28	11354.8	529.78	1366.3	527.3	50.15
	525.23	11301.7	529.73	1306.52	527.25	-16.2
	525.18	11699.4	529.68	1087.88	527.2	36.25
	525.13	11852.4	529.63	1100.68	527.15	34.7
	525.08	11547.8	529.58	869.6	527.1	-44.4
	525.03	11448.6	529.53	765.34	527.05	-29.65
	524.98	11580	529.48	766.36	527	40.6
	524.93	11830.6	529.43	1054.8	526.95	95.7
	524.88	12012.1	529.38	1216.74	526.9	77
	524.83	11687.9	529.33	860.92	526.85	1.8
	524.78	11265.9	529.28	523.2	526.8	-51.4
	524.73	11349.6	529.23	452.42	526.75	50.5
	524.68	11526.5	529.18	451.12	526.7	-10.25
	524.63	11541.2	529.13	563.9	526.65	-59.35
	524.58	11589.2	529.08	349.74	526.6	42.4
	524.53	11323.5	529.03	467.9	526.55	57.95
	524.48	11285.7	528.98	480.22	526.5	35.4
	524.43	11447.1	528.93	573.58	526.45	11.3
	524.38	11448.9	528.88	453.74	526.4	-155.35
	524.33	11633.1	528.83	448.78	526.35	-20.9
	524.28	11890.4	528.78	376.54	526.3	111.8
	524.23	11662.3	528.73	245.5	526.25	89.3
	524.18	11417.8	528.68	139.72	526.2	-65.8
	524.13	11538.4	528.63	151.7	526.15	9389.55
	524.08	11345.2	528.58	401.34	526.1	9452.4
	524.03	11247.7	528.53	218.96	526.05	9541.7
	523.98	11282.5	528.48	165.2	526	9583
	523.93	11418	528.43	99.16	525.95	9452.3
	523.88	11346.4	528.38	247.5	525.9	9472.8
	523.83	11417.3	528.33	231.38	525.85	9446.8
	523.78	11649.9	528.28	355.12	525.8	9400.35
	523.73	11518.4	528.23	140.26	525.75	9387.5
	523.68	11529.4	528.18	-107.98	525.7	9394.9
	523.63	11730	528.13	-51.68	525.65	9379.6
			528.08	268.56	525.6	9414.35
			528.03	215.1	525.55	9435.05
			527.98	124.14	525.5	9433
			527.93	142.78	525.45	9454.85
			527.88	219.66	525.4	9476.2
			527.83	-39.08	525.35	9577.75
			527.78	-28.52	525.3	9611.3
			527.73	202.5	525.25	9509.65
			527.68	-113.9	525.2	9414.9
			527.63	-113.38	525.15	9405.35
			527.58	110.14	525.1	9388.8
			527.53	30.5	525.05	9394.6
			527.48	-452.3	525	9350.5
			527.43	141.32	524.95	9287.3
			527.38	-4.44	524.9	9336.95
			527.33	263	524.85	9423.1
			527.28	501.4	524.8	9476.55
			527.23	85.08	524.75	9347.5
			527.18	193.22	524.7	9287.65
			527.13	-239.82	524.65	9387.9
			527.08	-50.2	524.6	9399.7
			527.03	-49.9	524.55	9229.95
			526.98	14.66	524.5	9148.2
			526.93	275.88	524.45	9281.95
			526.88	-11.48	524.4	9432.45
			526.83	38.56	524.35	9438.1
			526.78	178.68	524.3	9346.5
			526.73	-133.1	524.25	9433.3
			526.68	-40.1	524.2	9502.45
			526.63	-26.6	524.15	9372
			526.58	67.78	524.1	9310.3
			526.53	65.48	524.05	9417.5
			526.48	-126.44	524	9492.45
			526.43	236.46	523.95	9471.1
			526.38	166.18	523.9	9408.95
			526.33	130.96	523.85	9337.6
			526.28	-273.06	523.8	9433.5
			526.23	-43.68	523.75	9543.7
			526.18	-45.26	523.7	9502.3
			526.13	10608.1	523.65	9340.1

## Sheet: Figure 4i
Figure 4i	PPS		Se/PPS-I		Se/PPS-P
XPS data showing the S 2p binding energies of different samples	Binding Energy(eV)	Intensity(a.u.)	Binding Energy(eV)	Intensity(a.u.)	Binding Energy(eV)	Intensity(a.u.)
	177.63	1443.39	176.13	1707.52	177.65	4966.54
	177.58	1362.67	176.08	23.65	177.6	4994.65
	177.53	1322.15	176.03	85.03	177.55	4903.35
	177.48	1311.89	175.98	21.29	177.5	4801.85
	177.43	1352.52	175.93	2.08	177.45	4891.05
	177.38	1381.15	175.88	-2.54	177.4	4976.4
	177.33	1312.97	175.83	-16.89	177.35	4972.06
	177.28	1294.43	175.78	42.87	177.3	4948.8
	177.23	1326.97	175.73	-48.1	177.25	4921.65
	177.18	1349.75	175.68	61.07	177.2	4878.69
	177.13	1326.03	175.63	7.22	177.15	4969.64
	177.08	1317.54	175.58	-8.57	177.1	5049.18
	177.03	1379.47	175.53	-63.54	177.05	5035.79
	176.98	1367.43	175.48	-62.42	177	4984.45
	176.93	1326.74	175.43	-3.98	176.95	4982.29
	176.88	1320.47	175.38	21.46	176.9	5008.55
	176.83	1389.84	175.33	-5.35	176.85	5083.59
	176.78	1388.31	175.28	31.72	176.8	5085.38
	176.73	1395	175.23	98.86	176.75	4950.14
	176.68	1348.63	175.18	101.74	176.7	4945.05
	176.63	1331.6	175.13	10.85	176.65	4881.63
	176.58	1322.11	175.08	20.56	176.6	4916.67
	176.53	1311.85	175.03	-10.04	176.55	5021.38
	176.48	1308.57	174.98	49.16	176.5	5045.25
	176.43	1280.97	174.93	5.85	176.45	5053.69
	176.38	1295.55	174.88	45.68	176.4	5011.02
	176.33	1335.99	174.83	71.97	176.35	4953.47
	176.28	1355.58	174.78	52.38	176.3	4905.85
	176.23	1353.32	174.73	78.79	176.25	4832.96
	176.18	1357.88	174.68	131.39	176.2	4857.02
	176.13	1301.94	174.63	217.14	176.15	4807.71
	176.08	1321.61	174.58	112.33	176.1	4764.22
	176.03	1348.59	174.53	80.6	176.05	4918.88
	175.98	1341.24	174.48	85.47	176	5013.42
	175.93	1342.2	174.43	70.15	175.95	4991.07
	175.88	1342.21	174.38	35.31	175.9	4945.42
	175.83	1254.71	174.33	59.65	175.85	5059.38
	175.78	1274.88	174.28	120.99	175.8	5063.6
	175.73	1329.11	174.23	90.14	175.75	4972.34
	175.68	1355.25	174.18	22.41	175.7	5039.84
	175.63	1341.69	174.13	-7.52	175.65	5039.41
	175.58	1296.83	174.08	33.62	175.6	5032.57
	175.53	1323.97	174.03	64.88	175.55	5018.73
	175.48	1329.78	173.98	63.66	175.5	4917.39
	175.43	1276.04	173.93	121.88	175.45	4978.88
	175.38	1309.22	173.88	173.47	175.4	5006.71
	175.33	1348.8	173.83	105.12	175.35	4963.97
	175.28	1358.22	173.78	63.85	175.3	4861.77
	175.23	1366.02	173.73	46.86	175.25	4765.21
	175.18	1364.8	173.68	49.82	175.2	4820.76
	175.13	1297.22	173.63	79.72	175.15	4912.8
	175.08	1271.58	173.58	187.3	175.1	4845.63
	175.03	1325.18	173.53	24.22	175.05	4756.53
	174.98	1328.72	173.48	4.18	175	4895.88
	174.93	1320.71	173.43	80.6	174.95	4974.79
	174.88	1299.65	173.38	162.36	174.9	4963.57
	174.83	1257.79	173.33	131.03	174.85	4904.5
	174.78	1238.9	173.28	47.93	174.8	4936.06
	174.73	1235.2	173.23	170.83	174.75	4903.4
	174.68	1226.73	173.18	21.67	174.7	4955.35
	174.63	1280.63	173.13	39.64	174.65	4958.65
	174.58	1254.84	173.08	1.88	174.6	4944.57
	174.53	1254.04	173.03	87.34	174.55	4962.47
	174.48	1277.48	172.98	121.03	174.5	4887.66
	174.43	1285.04	172.93	154.88	174.45	4874.1
	174.38	1264.4	172.88	121.25	174.4	4781.03
	174.33	1246.45	172.83	96.62	174.35	4813.12
	174.28	1244.88	172.78	65.1	174.3	5043.35
	174.23	1242.64	172.73	153.56	174.25	5018.43
	174.18	1221.96	172.68	74.57	174.2	4812.85
	174.13	1270.94	172.63	57.91	174.15	4753.26
	174.08	1299.3	172.58	56.66	174.1	4847.8
	174.03		172.53	101.03	174.05	4897.22
	173.98		172.48	92.33	174	4854.82
	173.93		172.43	18.18	173.95	4761.12
	173.88		172.38	169.9	173.9	4800.93
	173.83		172.33	42.37	173.85	4853.9
	173.78		172.28	1.2	173.8	4833.59
	173.73		172.23	10.29	173.75	4867.61
	173.68		172.18	75.04	173.7	4906.84
	173.63		172.13	24.06	173.65	4887.26
	173.58		172.08	6.83	173.6	4859.55
	173.53		172.03	33.76	173.55	4788.38
	173.48		171.98	-46.15	173.5	4809.24
	173.43		171.93	-76.36	173.45	4892.22
	173.38		171.88	87.79	173.4	4934.37
	173.33		171.83	27.55	173.35	4863.68
	173.28		171.78	47.25	173.3	4780.17
	173.23		171.73	63.23	173.25	4847.92
	173.18	-5.16	171.68	17.41	173.2	4873.56
	173.13	29.4	171.63	60.45	173.15	4753.69
	173.08	3.78	171.58	17.05	173.1	4708.1
	173.03	-4.12	171.53	-13.3	173.05	4750.72
	172.98	16.17	171.48	20.31	173	4816.73
	172.93	6.53	171.43	13.98	172.95	4859.75
	172.88	-50.06	171.38	26.33	172.9	4853.67
	172.83	-30.63	171.33	37.73	172.85	4866.69
	172.78	42.04	171.28	-63.21	172.8	4872.48
	172.73	48.33	171.23	-8.15	172.75	4859.76
	172.68	51.79	171.18	71.17	172.7	4903.35
	172.63	14.82	171.13	30.27	172.65	4956.91
	172.58	29.77	171.08	26.08	172.6	4900.59
	172.53	82.55	171.03	35.68	172.55	4850.12
	172.48	68.42	170.98	-35.57	172.5	4959.94
	172.43	77.65	170.93	54.9	172.45	4865.73
	172.38	77.6	170.88	21.56	172.4	4836.1
	172.33	32.85	170.83	73.56	172.35	4975.88
	172.28	18.63	170.78	-14.22	172.3	5051.21
	172.23	26.8	170.73	20.89	172.25	5037
	172.18	51.19	170.68	68.71	172.2	64.28
	172.13	22.45	170.63	18.47	172.15	17.76
	172.08	-19.26	170.58	-18.58	172.1	-2.89
	172.03	48.87	170.53	-25.37	172.05	-60.17
	171.98	96.53	170.48	16.75	172	-91.87
	171.93	73.27	170.43	-24.79	171.95	6.23
	171.88	55.78	170.38	46.22	171.9	53.27
	171.83	89.79	170.33	-33.34	171.85	-23.55
	171.78	110.04	170.28	3.71	171.8	-107.89
	171.73	52.37	170.23	11.06	171.75	-71.35
	171.68	4.23	170.18	-5.61	171.7	16.66
	171.63	-10.58	170.13	3.06	171.65	52.15
	171.58	-5.12	170.08	34.7	171.6	105.06
	171.53	-8.82	170.03	2.08	171.55	123.59
	171.48	-22.96	169.98	-28.14	171.5	182.68
	171.43	40.07	169.93	32.88	171.45	156.59
	171.38	87.59	169.88	21	171.4	-8.35
	171.33	66.77	169.83	45.16	171.35	-72.91
	171.28	65.19	169.78	58.08	171.3	23.36
	171.23	42.73	169.73	13.63	171.25	86.8
	171.18	62.93	169.68	-51.5	171.2	52.82
	171.13	45.32	169.63	51.95	171.15	-4.72
	171.08	112.02	169.58	47.03	171.1	-46.21
	171.03	150.39	169.53	-0.03	171.05	-154.95
	170.98	84.7	169.48	44.97	171	-120.31
	170.93	46.2	169.43	71.07	170.95	64.16
	170.88	82.72	169.38	24.35	170.9	200.65
	170.83	130.72	169.33	-6.61	170.85	345.24
	170.78	105.35	169.28	36.71	170.8	205.42
	170.73	67.91	169.23	-19.43	170.75	54.45
	170.68	72.36	169.18	33.22	170.7	124.37
	170.63	138.8	169.13	40.4	170.65	225.27
	170.58	163.33	169.08	-14.11	170.6	189.04
	170.53	147.31	169.03	87.7	170.55	127.77
	170.48	171.02	168.98	-3.37	170.5	24.39
	170.43	150.99	168.93	45.48	170.45	75.08
	170.38	91.16	168.88	45.18	170.4	267.94
	170.33	102.63	168.83	104.58	170.35	256.79
	170.28	102.39	168.78	56.25	170.3	194.78
	170.23	139.65	168.73	47.87	170.25	168.57
	170.18	124.13	168.68	-46.12	170.2	95.21
	170.13	152.35	168.63	-46.19	170.15	135.05
	170.08	173.92	168.58	-8	170.1	257.72
	170.03	186.34	168.53	35.44	170.05	280.97
	169.98	208.74	168.48	95.57	170	236.52
	169.93	186.67	168.43	131.36	169.95	235.71
	169.88	158.38	168.38	112.17	169.9	227.89
	169.83	127.87	168.33	87.35	169.85	207.73
	169.78	130.76	168.28	48.45	169.8	121.56
	169.73	137.82	168.23	128.99	169.75	56.4
	169.68	122.76	168.18	168.14	169.7	130.51
	169.63	128.08	168.13	34.64	169.65	224.33
	169.58	127.46	168.08	84.4	169.6	226.05
	169.53	101.72	168.03	89.5	169.55	149.76
	169.48	99.03	167.98	63.4	169.5	147.46
	169.43	90.19	167.93	32.08	169.45	303.79
	169.38	99.34	167.88	65.9	169.4	304.79
	169.33	148.38	167.83	150.55	169.35	68.72
	169.28	160.63	167.78	55.88	169.3	103.51
	169.23	131.5	167.73	115.53	169.25	271.84
	169.18	133.78	167.68	9.27	169.2	201.58
	169.13	142.03	167.63	55.61	169.15	170.72
	169.08	93.6	167.58	110.48	169.1	250.62
	169.03	105.28	167.53	114.67	169.05	205.36
	168.98	119.31	167.48	128.61	169	108.77
	168.93	83.28	167.43	137.96	168.95	147.63
	168.88	109.27	167.38	102.93	168.9	105.41
	168.83	125.61	167.33	71.7	168.85	164.99
	168.78	122.07	167.28	117.25	168.8	261.52
	168.73	152.38	167.23	136.44	168.75	293.24
	168.68	177.19	167.18	166.19	168.7	343.81
	168.63	175.96	167.13	161.01	168.65	329.96
	168.58	134	167.08	157.3	168.6	321.24
	168.53	178.36	167.03	222.34	168.55	406.43
	168.48	160.66	166.98	207.29	168.5	427.4
	168.43	82.73	166.93	145.46	168.45	292.3
	168.38	134.44	166.88	97.34	168.4	220.77
	168.33	145.15	166.83	138.38	168.35	222.56
	168.28	66.58	166.78	130.1	168.3	199.59
	168.23	60.06	166.73	170.59	168.25	250.96
	168.18	71.27	166.68	199.1	168.2	235.32
	168.13	13.6	166.63	224.33	168.15	402.61
	168.08	32.13	166.58	116.3	168.1	442.33
	168.03	95.46	166.53	103.51	168.05	232.35
	167.98	119.7	166.48	27.23	168	216.23
	167.93	103.97	166.43	124.52	167.95	354.36
	167.88	53.11	166.38	157.66	167.9	242.22
	167.83	2.4	166.33	106.9	167.85	143.21
	167.78	-7.48	166.28	65.08	167.8	135.39
	167.73	24.5	166.23	62.24	167.75	175.66
	167.68	81.09	166.18	216.79	167.7	175.6
	167.63	131.23	166.13	255.32	167.65	221.29
	167.58	68.91	166.08	184.91	167.6	249.32
	167.53	25.82	166.03	136.92	167.55	213.87
	167.48	67.02	165.98	141.28	167.5	269.06
	167.43	137.55	165.93	156.89	167.45	324.79
	167.38	88.92	165.88	191.45	167.4	356.8
	167.33	37.89	165.83	296.41	167.35	269.97
	167.28	14.25	165.78	282.27	167.3	211.7
	167.23	5.25	165.73	339.37	167.25	250.06
	167.18	69.77	165.68	383.86	167.2	234.15
	167.13	48.12	165.63	348.55	167.15	246.34
	167.08	-10.83	165.58	474.38	167.1	341.1
	167.03	-35.35	165.53	495.54	167.05	302.68
	166.98	-37.26	165.48	558.27	167	117.37
	166.93	-7.37	165.43	735.69	166.95	71.39
	166.88	6.33	165.38	814.64	166.9	204.73
	166.83	-1.45	165.33	851.87	166.85	175.94
	166.78	-21.35	165.28	954.23	166.8	124.77
	166.73	-16.28	165.23	1042.09	166.75	208.62
	166.68	68.25	165.18	1225.59	166.7	319.98
	166.63	109.1	165.13	1395.55	166.65	231.56
	166.58	80.12	165.08	1546.76	166.6	175.52
	166.53	20.66	165.03	1630.95	166.55	260.65
	166.48	-11.44	164.98	1658.93	166.5	351.86
	166.43	-12.94	164.93	1920.02	166.45	434.16
	166.38	-54.13	164.88	2081.19	166.4	478.23
	166.33	-2.6	164.83	2145.67	166.35	351.66
	166.28	50.74	164.78	2278.91	166.3	361.31
	166.23	40.17	164.73	2269	166.25	334.56
	166.18	24.35	164.68	2375.88	166.2	262.26
	166.13	110.81	164.63	2347.16	166.15	321.14
	166.08	136.25	164.58	2408.43	166.1	386.46
	166.03	83.44	164.53	2438.59	166.05	560.15
	165.98	49.89	164.48	2336.25	166	685.76
	165.93	89.55	164.43	2166.49	165.95	716.15
	165.88	117.36	164.38	2212.6	165.9	679.63
	165.83	155.98	164.33	2197.37	165.85	766
	165.78	186.46	164.28	2239.68	165.8	793.79
	165.73	232.28	164.23	2206.64	165.75	869.82
	165.68	252.3	164.18	2284.19	165.7	919.46
	165.63	250.57	164.13	2405.65	165.65	820.95
	165.58	288.24	164.08	2407.05	165.6	846.83
	165.53	362.65	164.03	2539.28	165.55	993.31
	165.48	490.1	163.98	2790.39	165.5	1022.01
	165.43	626.72	163.93	2897.38	165.45	1064.38
	165.38	726.09	163.88	3192.79	165.4	1173.33
	165.33	780.06	163.83	3416.64	165.35	1217.06
	165.28	884.36	163.78	3528.31	165.3	1231.6
	165.23	1012.35	163.73	3642.95	165.25	1369.29
	165.18	1149.22	163.68	3928.94	165.2	1580.48
	165.13	1270.2	163.63	3973.06	165.15	1690.48
	165.08	1389.18	163.58	4116.17	165.1	1718.16
	165.03	1479.3	163.53	4250.72	165.05	1857.28
	164.98	1593.32	163.48	4165.81	165	2057.09
	164.93	1737.99	163.43	4115.45	164.95	2172.75
	164.88	1823.28	163.38	3897.19	164.9	2273.98
	164.83	1816.03	163.33	3922.59	164.85	2359.39
	164.78	1826.2	163.28	3695.1	164.8	2517.15
	164.73	1892.63	163.23	3424.66	164.75	2698.26
	164.68	1950.74	163.18	2996.02	164.7	2829.73
	164.63	1929.77	163.13	2859.63	164.65	3032.64
	164.58	1921.61	163.08	2598.71	164.6	3052.34
	164.53	1942.88	163.03	2292.31	164.55	2960.5
	164.48	1893.56	162.98	2124.89	164.5	2971.01
	164.43	1814.36	162.93	1917.58	164.45	2943.28
	164.38	1827.27	162.88	1656.89	164.4	3008.1
	164.33	1841.94	162.83	1514.57	164.35	3003.97
	164.28	1847.31	162.78	1399.37	164.3	2861.01
	164.23	1955.95	162.73	1213.03	164.25	2712.25
	164.18	2057.19	162.68	1072.85	164.2	2791.79
	164.13	2219.62	162.63	952.039	164.15	2806.02
	164.08	2286.24	162.58	745.762	164.1	2760.19
	164.03	2304.2	162.53	727.063	164.05	2777.03
	163.98	2531.44	162.48	667.644	164	2853.55
	163.93	2870.01	162.43	628.731	163.95	2948.86
	163.88	3106.23	162.38	577.853	163.9	2931.04
	163.83	3290.64	162.33	580.405	163.85	3076.36
	163.78	3343.29	162.28	562.109	163.8	3237.2
	163.73	3449.52	162.23	552.003	163.75	3499.27
	163.68	3578.41	162.18	559.154	163.7	3545.9
	163.63	3646.18	162.13	501.084	163.65	3696.28
	163.58	3575.87	162.08	523.281	163.6	4033.43
	163.53	3604.26	162.03	493.856	163.55	4024.98
	163.48	3696.46	161.98	462.681	163.5	3957.78
	163.43	3524.03	161.93	402.38	163.45	4073.31
	163.38	3265.66	161.88	492.178	163.4	4285.7
	163.33	3027.44	161.83	561.732	163.35	4291.32
	163.28	2762.48	161.78	513.586	163.3	4128.13
	163.23	2517.64	161.73	471.899	163.25	3894.76
	163.18	2251.15	161.68	476.212	163.2	3681.83
	163.13	2007.39	161.63	412.279	163.15	3468.27
	163.08	1833.85	161.58	435.11	163.1	3223.34
	163.03	1556.06	161.53	518.206	163.05	3000.49
	162.98	1313.35	161.48	496.018	163	2816.48
	162.93	1161.53	161.43	555.66	162.95	2566.3
	162.88	952.476	161.38	549.869	162.9	2237.7
	162.83	791.68	161.33	465.037	162.85	2031.22
	162.78	657.42	161.28	407.585	162.8	1774.52
	162.73	525.463	161.23	388.962	162.75	1367.79
	162.68	495.215	161.18	456.691	162.7	1103.29
	162.63	460.934	161.13	464.723	162.65	1004.92
	162.58	366.568	161.08	417.361	162.6	979.34
	162.53	293.283	161.03	557.613	162.55	828.39
	162.48	253.523	160.98	530.011	162.5	737.84
	162.43	253.697	160.93	447.659	162.45	676.13
	162.38	225.926	160.88	412.645	162.4	576.98
	162.33	178.906	160.83	444.836	162.35	499.77
	162.28	109.231	160.78	378.228	162.3	388.86
	162.23	105.472	160.73	404.369	162.25	379.92
	162.18	97.794	160.68	380.815	162.2	333.38
	162.13	178.798	160.63	428.378	162.15	290.1
	162.08	173.677	160.58	340.932	162.1	360.36
	162.03	82.864	160.53	348.001	162.05	309.78
	161.98	35.263	160.48	213.287	162	309.02
	161.93	74.55	160.43	259.722	161.95	349.51
	161.88	90.939	160.38	324.305	161.9	347.2
	161.83	81.74	160.33	192.62	161.85	253.67
	161.78	111.485	160.28	236.164	161.8	203.18
	161.73	134.779	160.23	181.396	161.75	198.98
	161.68	96.99	160.18	204.027	161.7	182.91
	161.63	112.435	160.13	209.588	161.65	76.6
	161.58	142.77	160.08	165.075	161.6	75.42
	161.53	95.402	160.03	198.072	161.55	131.92
	161.48	4.197	159.98	156.854	161.5	188.39
	161.43	-1.15	159.93	150.697	161.45	253.67
	161.38	68.277	159.88	104.966	161.4	332.92
	161.33	73.19	159.83	77.457	161.35	293.07
	161.28	10.662	159.78	31.294	161.3	175.09
	161.23	-9.844	159.73	52.193	161.25	68.65
	161.18	3.746	159.68	87.738	161.2	74.49
	161.13	-27.567	159.63	105.843	161.15	42.21
	161.08	-8.154	159.58	45.167	161.1	146.45
	161.03	38.514	159.53	56.034	161.05	279.67
	160.98	74.602	159.48	99.383	161	172.97
	160.93	44.027	159.43	91.54	160.95	93.65
	160.88	50.401	159.38	71.529	160.9	85.33
	160.83	99.139	159.33	102.877	160.85	68.15
	160.78	113.996	159.28	82.737	160.8	66.42
	160.73	55.088	159.23	85.031	160.75	36.1
	160.68	28.938	159.18	76.002	160.7	91.76
	160.63	-29.59	159.13	36.309	160.65	79.98
	160.58	-30.533	159.08	62.984	160.6	21.28
	160.53	20.533	159.03	45.733	160.55	-20.13
	160.48	51.314	158.98	68.794	160.5	58.15
	160.43	38.008	158.93	59.934	160.45	122.67
	160.38	-2.7	158.88	44.015	160.4	96.85
	160.33	-35.044	158.83	15.836	160.35	43.32
	160.28	-43.283	158.78	-69.78	160.3	-100.09
	160.23	-13.235	158.73	-0.666	160.25	-125.05
	160.18	10.495	158.68	12.061	160.2	37.85
	160.13	61.153	158.63	26.906	160.15	162.7
	160.08	122.405	158.58	25.273	160.1	36.86
	160.03	95.647	158.53	6.016	160.05	-9.31
	159.98	24.996	158.48	38.466	160	-22.68
	159.93	24.655	158.43	6.915	159.95	-124.4
	159.88	6.455	158.38	-25.19	159.9	-48.63
	159.83	5.82	158.33	-29.817	159.85	176.74
	159.78	20.561	158.28	-15.884	159.8	162.55
	159.73	5.018	158.23	1.123	159.75	58.04
	159.68	24.856	158.18	32.596	159.7	109.63
	159.63	43.273	158.13	904.166	159.65	33.35
	159.58	43.725			159.6	-68.68
	159.53	52.617			159.55	-35.18
	159.48	90.659			159.5	11.11
	159.43	69.891			159.45	4.3
	159.38	29.289			159.4	102.12
	159.33	55.375			159.35	132.65
	159.28	76.597			159.3	-56.18
	159.23	53.519			159.25	-119.1
	159.18	3.568			159.2	-45.57
	159.13	-8.899			159.15	7.16
	159.08	-9.949			159.1	24.53
	159.03	-12.063			159.05	37.74
	158.98	32.76			159	45.88
	158.93	33.493			158.95	39.22
	158.88	-18.361			158.9	7.21
	158.83	-6.332			158.85	-18.77
	158.78	51.598			158.8	61.71
	158.73	71.37			158.75	56.76
	158.68	22.226			158.7	27.13
	158.63	-44.261			158.65	2.41
	158.58	-15.652			158.6	-64.02
	158.53	9.016			158.55	-156.32
	158.48	-5.435			158.5	-33.71
	158.43	5.744			158.45	92.03
	158.38	22.903			158.4	35.04
	158.33	19.97			158.35	43.29
	158.28	-42.317			158.3	43.79
	158.23				158.25	17.44
	158.18				158.2	9.8
	158.13				158.15	-24.07
	158.08				158.1	5.36
	158.03				158.05	27.17
	157.98	1079.08			158	-23.86
	157.93	1049.64			157.95	-90.71
	157.88	1039.85			157.9	-17.31
	157.83	1003.6			157.85	73.14
	157.78	984.542			157.8	120.56
	157.73	1024.41			157.75	42.35
	157.68	1023.2			157.7	41.57
	157.63	1027.81			157.65	73.76
	157.58	962.563			157.6	-5.74
	157.53	960.385			157.55	40.76
	157.48	1027.05			157.5	5.51
	157.43	1089.65			157.45	-50.72
	157.38	1061.06			157.4	-9.46
	157.33	1019.29			157.35	63.85
	157.28	1046.19			157.3	8.23
	157.23	1037.96			157.25	-129.13
	157.18	1028.37			157.2	-76.51
	157.13	1033.36			157.15	66.89
	157.08	1011.25			157.1	60.35
	157.03	1003.93			157.05	-11.98
	156.98	1046.27			157	-15.28
	156.93	1069.63			156.95	-92.87
	156.88	1048.53			156.9	-35.28
	156.83	1036.84			156.85	126.21
	156.78	1056.29			156.8	157.78
	156.73	1050.65			156.75	137.27
	156.68	1054.52			156.7	44.35
	156.63	1074.03			156.65	4852
	156.58	1036.37
	156.53	995.201
	156.48	1036.06
	156.43	1053.3
	156.38	1021.15
	156.33	1051.96
	156.28	1072.22
	156.23	1060.7
	156.18	1084.82
	156.13	1089.04
	156.08	1086.58
	156.03	1077.99
	155.98	1138.49
	155.93	1153.91
	155.88	1103.12
	155.83	1097.04
	155.78	1112.8
	155.73	1126.89
	155.68	1159.89
	155.63	1159.9

## Sheet: Figure 4j
Figure 4j	Se/PPS-I		Se/PPS-P
XPS data showing the Se 3d binding energies of different samples	Binding Energy(eV)	Intensity(a.u.)	Binding Energy(eV)	Intensity(a.u.)
	64.13	603.46	65.65	1320.48
	64.08	639.821	65.6	1306.27
	64.03	616.895	65.55	1280.33
	63.98	678.479	65.5	1314.97
	63.93	667.299	65.45	1291.68
	63.88	725.061	65.4	1314
	63.83	806.858	65.35	1331.51
	63.78	823.254	65.3	1285.57
	63.73	786.881	65.25	1291.6
	63.68	788.472	65.2	1308.23
	63.63	823.447	65.15	1257.98
	63.58	798.545	65.1	1267.71
	63.53	811.01	65.05	1312.58
	63.48	885.273	65	1345.48
	63.43	872.593	64.95	1396.13
	63.38	910.447	64.9	1422.05
	63.33	827.32	64.85	1376.8
	63.28	827.478	64.8	1299.56
	63.23	897.651	64.75	1267.63
	63.18	885.036	64.7	1306.77
	63.13	903.782	64.65	1326.15
	63.08	921.547	64.6	1341.72
	63.03	887.095	64.55	1346.24
	62.98	931.713	64.5	1293.43
	62.93	919.137	64.45	1249.5
	62.88	836.951	64.4	1264.02
	62.83	857.071	64.35	1319.26
	62.78	894.552	64.3	1348.68
	62.73	872.865	64.25	1363.17
	62.68	787.164	64.2	1379.55
	62.63	814.612	64.15	1396.8
	62.58	741.71	64.1	1359.83
	62.53	779.799	64.05	1309.79
	62.48	782.745	64	1289.35
	62.43	699.526	63.95	1297.7
	62.38	612.195	63.9	1324.93
	62.33	625.517	63.85	1279.45
	62.28	663.904	63.8	1309.83
	62.23	632.149	63.75	1377.88
	62.18	578.008	63.7	1400.76
	62.13	556.277	63.65	1360.16
	62.08	545.661	63.6	1315.11
	62.03	578.939	63.55	1285
	61.98	539.086	63.5	1325.12
	61.93	528.945	63.45	1347.79
	61.88	522.429	63.4	1341.65
	61.83	499.352	63.35	1330
	61.78	510.859	63.3	1298.18
	61.73	487.797	63.25	1311.95
	61.68	505.79	63.2	1381.14
	61.63	470.277	63.15	1363.39
	61.58	444.968	63.1	1245.76
	61.53	436.557	63.05	1223.28
	61.48	462.303	63	1244.95
	61.43	452.68	62.95	1276.64
	61.38	452.642	62.9	1278.69
	61.33	494.789	62.85	1266.93
	61.28	436.249	62.8	1347.66
	61.23	426.081	62.75	1376.26
	61.18	447.706	62.7	1329.39
	61.13	435.848	62.65	1282.04
	61.08	418.81	62.6	1270.21
	61.03	405.61	62.55	1346.12
	60.98	458.928	62.5	1380.24
	60.93	445.629	62.45	1341.86
	60.88	486.893	62.4	1312.59
	60.83	434.406	62.35	1360.11
	60.78	393.214	62.3	1358.25
	60.73	418.452	62.25	1353.46
	60.68	416.303	62.2	1329.71
	60.63	363.869	62.15	1298.67
	60.58	360.573	62.1	1281.15
	60.53	426.821	62.05	1306.57
	60.48	443.424	62	1349.25
	60.43	379.392	61.95	1326.79
	60.38	380.168	61.9	1307
	60.33	385.472	61.85	1282.26
	60.28	409.424	61.8	1290.13
	60.23	417.858	61.75	1332.92
	60.18	415.177	61.7	1355.87
	60.13	413.12	61.65	1310.47
	60.08	393.779	61.6	1244.07
	60.03	370.384	61.55	1269.37
	59.98	408.855	61.5	1279.21
	59.93	443.261	61.45	1271.56
	59.88	428.988	61.4	1329.56
	59.83	426.605	61.35	1378.1
	59.78	390.12	61.3	1372.11
	59.73	356.208	61.25	1288.92
	59.68	358.663	61.2	1253.25
	59.63	420.466	61.15	1273.49
	59.58	401.499	61.1	1287.97
	59.53	8.77	61.05	1308.81
	59.48	6.263	61	1306.36
	59.43	22.728	60.95	1316.76
	59.38	-10.52	60.9	1304.72
	59.33	54.898	60.85	1313.94
	59.28	12.161	60.8	1335.79
	59.23	4.261	60.75	1371.74
	59.18	15.676	60.7	1372.56
	59.13	46.058	60.65	1338.79
	59.08	12.568	60.6	1318.94
	59.03	-1.471	60.55	1313.5
	58.98	1.559	60.5	1344.66
	58.93	37.588	60.45	1363.42
	58.88	26.494	60.4	1286.29
	58.83	62.01	60.35	1266.18
	58.78	-10.236	60.3	1336.01
	58.73	-20.918	60.25	1313.41
	58.68	-29.16	60.2	1265.57
	58.63	-10.778	60.15	1308.94
	58.58	4.173	60.1	1323.46
	58.53	46.04	60.05	1335.86
	58.48	72.888	60	1379.27
	58.43	90.759	59.95	1374.77
	58.38	52.878	59.9	1331.36
	58.33	16.937	59.85	1342.74
	58.28	14.482	59.8	1404.44
	58.23	1.753	59.75	1404.66
	58.18	-16.966	59.7	1314.72
	58.13	-30.549	59.65	1244.7
	58.08	-5.858	59.6	1252.34
	58.03	11.979	59.55	1325.45
	57.98	52.883	59.5	1370.66
	57.93	67.35	59.45	1371.34
	57.88	14.059	59.4	1352.93
	57.83	-2.731	59.35	1322.33
	57.78	-2.496	59.3	1317.8
	57.73	34.143	59.25	1242.4
	57.68	27.33	59.2	1250.73
	57.63	-29.35	59.15	1269.28
	57.58	29.065	59.1	1280.26
	57.53	40.324	59.05	1320.94
	57.48	32.381	59	1333.04
	57.43	61.944	58.95	1327.37
	57.38	45.469	58.9	1288.14
	57.33	11.431	58.85	1276.9
	57.28	84.445	58.8	1312.09
	57.23	24.732	58.75	1290.73
	57.18	52.957	58.7	1313.6
	57.13	65.955	58.65	1365.26
	57.08	114.137	58.6	1338.96
	57.03	69.206	58.55	1310.37
	56.98	103.767	58.5	1320.9
	56.93	93.717	58.45	1311.34
	56.88	30.78	58.4	1306.6
	56.83	41.628	58.35	1337
	56.78	49.153	58.3	1386.91
	56.73	84.307	58.25	1394.77
	56.68	87.516	58.2	1351.19
	56.63	74.425	58.15	1327.32
	56.58	80.997	58.1	1340.58
	56.53	105.745	58.05	1332.87
	56.48	86.691	58	1295.95
	56.43	147.734	57.95	1295.8
	56.38	131.769	57.9	1280.85
	56.33	141.503	57.85	1278.07
	56.28	146.123	57.8	1326.62
	56.23	158.663	57.75	1358.88
	56.18	206.453	57.7	1376.47
	56.13	231.388	57.65	1341.55
	56.08	320.937	57.6	1339.58
	56.03	321.843	57.55	1285.46
	55.98	275.835	57.5	1296.88
	55.93	370.277	57.45	1346.2
	55.88	368.377	57.4	1369.42
	55.83	416.373	57.35	1307.45
	55.78	437.19	57.3	1285.94
	55.73	389.513	57.25	1273.89
	55.68	412.869	57.2	1271.09
	55.63	455.485	57.15	1313.5
	55.58	441.369	57.1	1320.4
	55.53	460.924	57.05	1286.82
	55.48	493.854	57	1315.71
	55.43	520.013	56.95	1342.93
	55.38	475.06	56.9	1329.83
	55.33	507.982	56.85	1316.12
	55.28	514.725	56.8	1292.08
	55.23	438.015	56.75	1291.13
	55.18	508.338	56.7	1281.08
	55.13	523.457	56.65	1265.2
	55.08	473.668	56.6	1316.35
	55.03	510.97	56.55	1346.74
	54.98	502.967	56.5	1357.56
	54.93	566.109	56.45	1338.54
	54.88	462.697	56.4	1347.7
	54.83	482.965	56.35	1355.97
	54.78	483.941	56.3	1341.41
	54.73	500.275	56.25	1330.91
	54.68	439.325	56.2	1327.1
	54.63	450.816	56.15	1293.56
	54.58	488.164	56.1	1236.39
	54.53	402.799	56.05	1244.29
	54.48	298.43	56	1310.71
	54.43	292.299	55.95	1336.53
	54.38	239.047	55.9	1318.57
	54.33	277.615	55.85	1290.33
	54.28	243.363	55.8	1289.62
	54.23	215.944	55.75	1298.57
	54.18	126.16	55.7	1296.58
	54.13	216.301	55.65	1339.03
	54.08	133.462	55.6	1327.78
	54.03	127.13	55.55	1309.21
	53.98	124.633	55.5	1279.82
	53.93	56.364	55.45	1251.88
	53.88	67.532	55.4	1275.59
	53.83	148.186	55.35	1282.55
	53.78	99.317	55.3	1238.32
	53.73	63.343	55.25	1207.91
	53.68	73.398	55.2	1262.59
	53.63	40.632	55.15	1282.66
	53.58	42.485	55.1	1216.04
	53.53	50.13	55.05	1272.95
	53.48	19.749	55	1347.9
	53.43	88.969	54.95	1344.49
	53.38	73.756	54.9	1314.37
	53.33	29.268	54.85	1301.52
	53.28	24.9	54.8	1341.91
	53.23	13.972	54.75	1307.82
	53.18	8.038	54.7	1226.53
	53.13	4.313	54.65	1239.42
	53.08	21.391	54.6	1299.28
	53.03	-22.78	54.55	1292.78
	52.98	38.907	54.5	1280.53
	52.93	50.806	54.45	1264.84
	52.88	55.977	54.4	1261.68
	52.83	-36.261	54.35	1300.67
	52.78	31.699	54.3	1302.3
	52.73	49.383	54.25	1310.35
	52.68	36.966	54.2	1317.69
	52.63	-3.333	54.15	1298.3
	52.58	-9.891	54.1	1280.52
	52.53	28.333	54.05	1269.7
	52.48	-19.734	54	1314.94
	52.43	16.357	53.95	1355.3
	52.38	55.81	53.9	1350
	52.33	48.657	53.85	1318.52
	52.28	3.141	53.8	1262.33
	52.23	-1.185	53.75	1209.61
	52.18	14.528	53.7	1272.85
	52.13	-16.562	53.65	1314.84
	52.08	8.231	53.6	1252.02
	52.03	21.923	53.55	1253.13
	51.98	-1.648	53.5	1266.4
	51.93	-14.084	53.45	1228.7
	51.88	-9.359	53.4	1236.02
	51.83	9.153	53.35	1260.02
	51.78	-22.2	53.3	1307.59
	51.73	1.829	53.25	1312.74
	51.68	60.256	53.2	1245.34
	51.63	8.123	53.15	1229.49
	51.58	-49.304	53.1	1230.56
	51.53	16.863	53.05	1248.75
	51.48	2.624	53	1224.31
	51.43	10.488	52.95	1204.59
	51.38	5.111	52.9	1239.35
	51.33	11.935	52.85	1263.69
	51.28	30.374	52.8	1242.11
	51.23	-53.147	52.75	1219.99
	51.18	-18.655	52.7	1220.99
	51.13	36.035	52.65	1224.73
	51.08	13.298	52.6	1250.34
	51.03	7.066	52.55	1250.86
	50.98	-10.871	52.5	1232.74
	50.93	29.07	52.45	1269.44
	50.88	55.976	52.4	1265.47
	50.83	10.351	52.35	1280.1
	50.78	-25.275	52.3	1238.44
	50.73	-37.625	52.25	1205.95
	50.68	-49.384	52.2	1182.9
	50.63	10.223	52.15	1194.58
	50.58	-17.957	52.1	1189.71
	50.53	4.983	52.05	1176.72
	50.48	48.385	52	1215.34
	50.43	40.084	51.95	1249.48
	50.38	29.72	51.9	1225.59
	50.33	45.84	51.85	1159.22
	50.28	-0.444	51.8	1096.65
	50.23	-2.171	51.75	1119.33
	50.18	-10.656	51.7	1126.32
	50.13	330.966	51.65	1161.69
			51.6	1180.62
			51.55	1174.04
			51.5	1210.13
			51.45	1248.38
			51.4	1249.07
			51.35	1219.41
			51.3	1167.49
			51.25	1144.81
			51.2	1167.71
			51.15	1138.01
			51.1	1136.76
			51.05	1147.39
			51	1158.36
			50.95	1205.11
			50.9	1205.68
			50.85	1180.97
			50.8	1216.34
			50.75	1250.74
			50.7	1233.14
			50.65	1241.96
			50.6	1229.02
			50.55	1202.77
			50.5	1209.06
			50.45	1181.31
			50.4	1159.74
			50.35	1137.49
			50.3	1123.32
			50.25	1158.05
			50.2	1161.28
			50.15	1153.55
			50.1	1138.19
			50.05	1138.15
			50	1147.96
			49.95	1183.04
			49.9	1236.59
			49.85	1203.36
			49.8	1188.65
			49.75	1169.17
			49.7	1141.26
			49.65	1118.92

## Sheet: Figure 6a
Figure 6a		Adsorption efficiency (%)
Hg0 adsorption efficiencies of different samples	PPS	12.1
	Red Se powder	66.9
	Se/PPS-P	32.2
	Se/PPS-I	97.8

[truncated: 33 more sheets: Figure 6b, Figure 6c, Figure 6d, Figure 6e, Figure 6f, Figure 7a, Figure 7c, Figure 7d, Figure 7e, Figure 7f, Figure 8a, Figure 8b, Figure 8c, Figure 8d, Figure 8e, Figure 8f, Supplemental Figure 8a, Supplemental Figure 8b, Supplemental Figure 10a, Supplemental Figure 10b …]
